# Supplementary material for: Genes and Co-Expression Modules Common to Drought and Bacterial Stress Responses in Arabidopsis and Rice
Source: PLoS One. 2013 Oct 10;8(10):e77261. doi: 10.1371/journal.pone.0077261 (PMC3795056; doi:10.1371/journal.pone.0077261)
Supplement: File S1 — Description GEO series and samples. Table S2: List of differentially expressed genes. Table S3: Orthologous DEGs between rice and Arabidopsis. Table S4: List of significant GO terms. Table S5: List of significant KEGG orthology (K.O) terms found in various up and downregulated gene sets below hypergeometric p-value ≤0.05. Table S6: Number of TFs belonging to different TF families in in up and downregulated stress gene sets. Table S7: List of co-expression modules found in each stress gene set. Table S8: Modules of each SRG set along with their kIM (intramodular connectivity), MM (Module Membership) and p-values. Table S9: Comparision of RD modules against those detected by Zhang et.al. (2012) by MCL. Table S10: List of significant functional terms associated with genes in different co-expression modules. Table S11: List of DEGs in consensus modules along with their module membership (kME) values, z-score and associated p-values. Table S12: Common genes between drought and bacterial stresses showing correlation coefficient r >0.8. (XLSX) [file pone.0077261.s007.xlsx]

## Sheet: Table S1
Table S1: Description GEO series and samples
S1A: Description GEO series
Rice Drought						Rice Bacteria							Arabidopsis Drought						Arabidopsis Bacteria
Serial	Series	Title	Rice Genotype	Sample tissue		Serial	Series	Title	Rice Genotype	Pathogen	Sample tissue		Serial	Series	Title	Rice Genotype	Sample tissue		Serial	Series	Title	Rice Genotype	Pathogen	Sample tissue
1	GSE6901	Expression data for stress treatment in rice seedlings	Oryza sativa Supspecies: indica, Variety: IR64	Rice seedlings		1	GSE16793	Comparative transcriptional profiling of rice undergoing infection by X. oryzae pv. oryzae or by X. oryzae pv. oryzicola	Oryza sativa cv. Nipponbare	Xanthomonas oryzae pv. oryzae or pv. oryzicola	Leaf		1	GSE5624	AtGenExpress: Stress Treatments (Drought stress)	Col 0	Root and Shoot		1	GSE5685	AtGenExpress: Pathogen Series: Pseudomonas half leaf injection	Col 0	Pseudomonas syringae	Leaf
2	GSE21651	Differential expression for salt and drought stress	Oryza sativa	Leaf		2	GSE19239	Transgenic rice line carrying the maize resistance gene Rxo1 to Xanthomonas oryzae pv. oryzicola	Japonica, 9804; 9804 carrying the maize resistance gene Rxo1;	Xanthomonas oryzae pv. oryzicola	Leaf		2	GSE6583	Genome-wide transcriptome analysis of Arabidopsis and siz1-3 response to drought stress	Col 0 and siz1-3	Whole organism		2	GSE6556	Expression profiling of A. thaliana wild type Columbia-0 and mutant gh3.5-1D in response to pathogen Pst DC3000(avrRpt2)	Col 0 and gh3.5-1D (mutant)	Pst DC3000(avrRpt2)	Leaf
3	GSE24048	Expression data from field droughted rice plants	Rice cultivars, Bala and Azucena	Leaf		3	GSE19844	affy_xoo_rice-Transcriptomics-based identification of Xoo strain BAI3 Talc targets in rice	Oryza sativa cv. Nipponbare	Xanthomonas oryzae pv. oryzae	Leaf		3	GSE10643	Transcription profiling of Arabidopsis dor mutant and wild-type plants in response to drought stress.	Col 0 and dor mutant	Leaf		3	GSE6831	Systemic response to avirulent bacterial infection	Col 5	Pst-DC3000, Pst-DC3000(hrpA), and Pst-DC3000(avrRpm1)	Whole leaves from the inner rosette
4	GSE25176	Expression data from rice varieties IRAT109 and ZS97 for drought stress treatment in flag leaves	IRAT109 (drought-resistant japonica cultivar) and ZS97 (drought-sensitive indica cultivar)	Leaf		4	GSE32426	Gene expression profiling of rice embryogenic calli after Agrobacterium infection	japonica rice cultivar Nipponbare and indica rice cultivar Zhenshan 97	Agrobacterium tumefaciens	Embryogenic calli		4	GSE10670	Global expression profiling of wild type and transgenic Arabidopsis plants in response to water stress	Col 0, transgenic lines (T6 and T8) and vector control line (C2)	Leaf		4	GSE14106	Transcriptome data from inflorescence stalks of intact A. thaliana plants after infection with A. tumefaciens	Ws-2	Agrobacterium tumefaciens virulent strain C58, harboring a T-DNA, or with strain GV3101, containing a disarmed Ti-plasmid	Inflorescence stalk tissue and mature crown galls
5	GSE26280	Genome-wide temporal-spatial gene expression profiling of drought responsiveness in rice	Oryza DK151 a drought tolerant line from IR64	Leaf and root (TL: leaves at tillering stage; TR: roots at tillering stage; PL: leaves at panicle elongation stage; PR: roots at panicle elongation stage; BP: young panicle at booting stage; BL: leaves at booting stage)		5	GSE33411	Resistance gene-dependent responses in rice to the bacterial blight pathogen Xanthomonas oryzae pv. oryzae	rice cultivars IRBB7, IRBB5 and IR24	Xanthomonas oryzae pv. oryzae	Whole organism		5	GSE15577	Involvement of the Chromatin Modifier ATX1 and of the Arabidopsis Myotubularin Homolog (MYO1) in the Response to Drought	Col 0 wild type, atx1 mutant, and MYO-OX line	Vegetative rosettes		5	GSE19264	Systemic responses to Pseudomonas syringae infection	Col 5	Pst-DC3000, Pst-DC3000(hrpA), and Pst-DC3000(avrRpm1)	Leaf
						6	GSE36093	Expression data from infected (Xanthomonas oryzae pv. Oryzae (P10)) leaf in japonica rice (cv. Y73)	japonica (cv. Y73)	Xanthomonas oryzae pv. Oryzae (P10)	Leaf		6	GSE19700	Time of day shapes the Arabidopsis drought transcriptomes	Col 0 wild type	Whole rosette
						7	GSE36272	Comparison of transcriptional responses of two susceptible rice cultivars to strains of Xanthomonas oryzae	Nipponbare	Xanthomonas oryzae	Leaf		7	GSE35258	Comparison of low water potential (drought)-regulated gene expression in wild type (Col-0) and the hai1-2 (At5g59220) mutant	Col 0 and hai1-2	Seven-day-old seedlings
S1B: Description GEO samples
Rice Drought						Rice Bacteria							Arabidopsis Drought						Arabidopsis Bacteria
Serial	Series	Sample	Description	Target		Serial	Series	Sample	Description	Target			Serial	Series	Sample	Description	Target		Serial	Series	Sample	Description	Target
1	GSE6901	GSM159259	7-day-old Seedling, biological rep 1	Control		1	GSE16793	GSM421667	XOC, 2 hai - rep1	Treatment			1	GSE5624	GSM131223	AtGen_6-0011_Control-Shoots-0h_Rep1	Control		1	GSE5685	GSM133037	2508	Treatment
1	GSE6901	GSM159261	7-day-old Seedling, biological rep 3	Control		1	GSE16793	GSM421668	XOC, 2 hai - rep2	Treatment			1	GSE5624	GSM131224	AtGen_6-0012_Control-Shoots-0h_Rep2	Control		1	GSE5685	GSM133038	2783	Control
1	GSE6901	GSM159260	7-day-old Seedling, biological rep 2	Control		1	GSE16793	GSM421669	XOC, 2 hai - rep3	Treatment			1	GSE5624	GSM131225	AtGen_6-0021_Control-Roots-0h_Rep1	Control		1	GSE5685	GSM133039	2510	Control
1	GSE6901	GSM159262	Drought stress, biological rep 1	Treatment		1	GSE16793	GSM421670	XOC, 2 hai - rep4	Treatment			1	GSE5624	GSM131226	AtGen_6-0022_Control-Roots-0h_Rep2	Control		1	GSE5685	GSM133040	2784	Treatment
1	GSE6901	GSM159263	Drought stress, biological rep 2	Treatment		1	GSE16793	GSM421671	XOC, 4 hai - rep1	Treatment			1	GSE5624	GSM131227	AtGen_6-0711_Control-Shoots-0.25h_Rep1	Control		1	GSE5685	GSM133041	2525	Treatment
1	GSE6901	GSM159264	Drought stress, biological rep 3	Treatment		1	GSE16793	GSM421672	XOC, 4 hai - rep2	Treatment			1	GSE5624	GSM131228	AtGen_6-0712_Control-Shoots-0.25h_Rep2	Control		1	GSE5685	GSM133042	2527	Control
2	GSE21651	GSM540080	Sens-drought-control-A	Control		1	GSE16793	GSM421673	XOC, 4 hai - rep3	Treatment			1	GSE5624	GSM131229	AtGen_6-0721_Control-Roots-0.25h_Rep1	Control		1	GSE5685	GSM133043	2785	Treatment
2	GSE21651	GSM540081	Sens-drought-control-B	Control		1	GSE16793	GSM421674	XOC, 4 hai - rep4	Treatment			1	GSE5624	GSM131230	AtGen_6-0722_Control-Roots-0.25h_Rep2	Control		1	GSE5685	GSM133044	2786	Control
2	GSE21651	GSM540082	Sens-drought str-A	Treatment		1	GSE16793	GSM421675	XOC, 8 hai - rep1	Treatment			1	GSE5624	GSM131231	AtGen_6-0111_Control-Shoots-0.5h_Rep1	Control		1	GSE5685	GSM133045	2787	Treatment
2	GSE21651	GSM540083	Sens-drought str-B	Treatment		1	GSE16793	GSM421676	XOC, 8 hai - rep2	Treatment			1	GSE5624	GSM131232	AtGen_6-0112_Control-Shoots-0.5h_Rep2	Control		1	GSE5685	GSM133046	2788	Treatment
2	GSE21651	GSM540084	Tolerant-drought-control-A	Control		1	GSE16793	GSM421677	XOC, 8 hai - rep3	Treatment			1	GSE5624	GSM131233	AtGen_6-0121_Control-Roots-0.5h_Rep1	Control		1	GSE5685	GSM133047	2789	Control
2	GSE21651	GSM540085	Tolerant-drought-control-B	Control		1	GSE16793	GSM421678	XOC, 8 hai - rep4	Treatment			1	GSE5624	GSM131234	AtGen_6-0122_Control-Roots-0.5h_Rep2	Control		1	GSE5685	GSM133048	2790	Treatment
2	GSE21651	GSM540086	Tolerant-drought strA	Treatment		1	GSE16793	GSM421679	XOC, 24 hai - rep1	Treatment			1	GSE5624	GSM131235	AtGen_6-0211_Control-Shoots-1.0h_Rep1	Control		1	GSE5685	GSM133049	2792	Control
2	GSE21651	GSM540087	Tolerant-drought str-B	Treatment		1	GSE16793	GSM421680	XOC, 24 hai - rep2	Treatment			1	GSE5624	GSM131236	AtGen_6-0212_Control-Shoots-1.0h_Rep2	Control		1	GSE5685	GSM133050	2791	Treatment
3	GSE24048	GSM591761	Control Azucena leaf biologial rep 1	Control		1	GSE16793	GSM421681	XOC, 24 hai - rep3	Treatment			1	GSE5624	GSM131237	AtGen_6-0221_Control-Roots-1.0h_Rep1	Control		1	GSE5685	GSM133051	2793	Treatment
3	GSE24048	GSM591762	Control Azucena leaf biologial rep 2	Control		1	GSE16793	GSM421682	XOC, 24 hai - rep4	Treatment			1	GSE5624	GSM131238	AtGen_6-0222_Control-Roots-1.0h_Rep2	Control		1	GSE5685	GSM133052	2795	Control
3	GSE24048	GSM591763	Control Azucena leaf biologial rep 3	Control		1	GSE16793	GSM421683	XOC, 96 hai - rep1	Treatment			1	GSE5624	GSM131239	AtGen_6-0311_Control-Shoots-3.0h_Rep1	Control		1	GSE5685	GSM133053	2794	Treatment
3	GSE24048	GSM591764	Control Bala leaf biologial rep 1	Control		1	GSE16793	GSM421684	XOC, 96 hai - rep2	Treatment			1	GSE5624	GSM131240	AtGen_6-0312_Control-Shoots-3.0h_Rep2	Control		1	GSE5685	GSM133054	2796	Treatment
3	GSE24048	GSM591765	Control Bala leaf biologial rep 2	Control		1	GSE16793	GSM421685	XOC, 96 hai - rep3	Treatment			1	GSE5624	GSM131241	AtGen_6-0321_Control-Roots-3.0h_Rep1	Control		1	GSE5685	GSM133055	2797	Treatment
3	GSE24048	GSM591766	Control Bala leaf biologial rep 3	Control		1	GSE16793	GSM421686	XOC, 96 hai - rep4	Treatment			1	GSE5624	GSM131242	AtGen_6-0322_Control-Roots-3.0h_Rep2	Control		1	GSE5685	GSM133056	2798	Control
3	GSE24048	GSM591767	Droughted Azucena leaf biologial rep 1	Treatment		1	GSE16793	GSM421687	XOO, 2 hai - rep1	Treatment			1	GSE5624	GSM131243	AtGen_6-0811_Control-Shoots-4.0h_Rep1	Control		1	GSE5685	GSM133057	2504	Treatment
3	GSE24048	GSM591768	Droughted Azucena leaf biologial rep 2	Treatment		1	GSE16793	GSM421688	XOO, 2 hai - rep2	Treatment			1	GSE5624	GSM131244	AtGen_6-0812_Control-Shoots-4.0h_Rep2	Control		1	GSE5685	GSM133058	2506	Treatment
3	GSE24048	GSM591769	Droughted Azucena leaf biologial rep 3	Treatment		1	GSE16793	GSM421689	XOO, 2 hai - rep3	Treatment			1	GSE5624	GSM131245	AtGen_6-0821_Control-Roots-4.0h_Rep1	Control		1	GSE5685	GSM133059	2507	Control
3	GSE24048	GSM591770	Droughted Bala leaf biologial rep 1	Treatment		1	GSE16793	GSM421690	XOO, 2 hai - rep4	Treatment			1	GSE5624	GSM131246	AtGen_6-0822_Control-Roots-4.0h_Rep2	Control		1	GSE5685	GSM133060	2509	Treatment
3	GSE24048	GSM591771	Droughted Bala leaf biologial rep 2	Treatment		1	GSE16793	GSM421691	XOO, 4 hai - rep1	Treatment			1	GSE5624	GSM131247	AtGen_6-0411_Control-Shoots-6.0h_Rep1	Control		1	GSE5685	GSM133061	2511	Treatment
3	GSE24048	GSM591772	Droughted Bala leaf biologial rep 3	Treatment		1	GSE16793	GSM421692	XOO, 4 hai - rep2	Treatment			1	GSE5624	GSM131248	AtGen_6-0412_Control-Shoots-6.0h_Rep2	Control		1	GSE5685	GSM133062	2512	Control
4	GSE25176	GSM618363	Rice IRAT109 at D0, biological rep1	Control		1	GSE16793	GSM421693	XOO, 4 hai - rep3	Treatment			1	GSE5624	GSM131249	AtGen_6-0421_Control-Roots-6.0h_Rep1	Control		1	GSE5685	GSM133063	2526	Treatment
4	GSE25176	GSM618364	Rice IRAT109 at D0, biological rep2	Control		1	GSE16793	GSM421694	XOO, 4 hai - rep4	Treatment			1	GSE5624	GSM131250	AtGen_6-0422_Control-Roots-6.0h_Rep2	Control		1	GSE5685	GSM133064	2528	Treatment
4	GSE25176	GSM618365	Rice IRAT109 at D1, biological rep1	Treatment		1	GSE16793	GSM421695	XOO, 8 hai - rep1	Treatment			1	GSE5624	GSM131251	AtGen_6-0511_Control-Shoots-12.0h_Rep1	Control		1	GSE5685	GSM133065	2529	Treatment
4	GSE25176	GSM618366	Rice IRAT109 at D1, biological rep2	Treatment		1	GSE16793	GSM421696	XOO, 8 hai - rep2	Treatment			1	GSE5624	GSM131252	AtGen_6-0512_Control-Shoots-12.0h_Rep2	Control		1	GSE5685	GSM133066	2503	Control
4	GSE25176	GSM618367	Rice IRAT109 at D2, biological rep1	Treatment		1	GSE16793	GSM421697	XOO, 8 hai - rep3	Treatment			1	GSE5624	GSM131253	AtGen_6-0521_Control-Roots-12.0h_Rep1	Control		1	GSE5685	GSM133067	2505	Control
4	GSE25176	GSM618368	Rice IRAT109 at D2, biological rep2	Treatment		1	GSE16793	GSM421698	XOO, 8 hai - rep4	Treatment			1	GSE5624	GSM131254	AtGen_6-0522_Control-Roots-12.0h_Rep2	Control		1	GSE5685	GSM133068	2530	Treatment
4	GSE25176	GSM618369	Rice IRAT109 at D3, biological rep1	Treatment		1	GSE16793	GSM421699	XOO, 24 hai - rep1	Treatment			1	GSE5624	GSM131255	AtGen_6-0611_Control-Shoots-24.0h_Rep1	Control		2	GSE6556	GSM151694	Col-0 uninoculated, biological replicate 1	Control
4	GSE25176	GSM618370	Rice IRAT109 at D3, biological rep2	Treatment		1	GSE16793	GSM421700	XOO, 24 hai - rep2	Treatment			1	GSE5624	GSM131256	AtGen_6-0612_Control-Shoots-24.0h_Rep2	Control		2	GSE6556	GSM151695	Col-0 uninoculated, biological replicate 2	Control
4	GSE25176	GSM618371	Rice ZS97 at D0, biological rep1	Control		1	GSE16793	GSM421701	XOO, 24 hai - rep3	Treatment			1	GSE5624	GSM131257	AtGen_6-0621_Control-Roots-24.0h_Rep1	Control		2	GSE6556	GSM151696	Col-0 uninoculated, biological replicate 3	Control
4	GSE25176	GSM618372	Rice ZS97 at D0, biological rep2	Control		1	GSE16793	GSM421702	XOO, 24 hai - rep4	Treatment			1	GSE5624	GSM131258	AtGen_6-0622_Control-Roots-24.0h_Rep2	Control		2	GSE6556	GSM151700	Col-0 48 hpi, biological replicate 1	Treatment
4	GSE25176	GSM618373	Rice ZS97 at D1, biological rep1	Treatment		1	GSE16793	GSM421703	XOO, 96 hai - rep1	Treatment			1	GSE5624	GSM131331	AtGen_6-4711_Droughtstress-Shoots-0.25h_Rep1	Treatment		2	GSE6556	GSM151701	Col-0 48 hpi, biological replicate 2	Treatment
4	GSE25176	GSM618374	Rice ZS97 at D1, biological rep2	Treatment		1	GSE16793	GSM421704	XOO, 96 hai - rep2	Treatment			1	GSE5624	GSM131332	AtGen_6-4712_Droughtstress-Shoots-0.25h_Rep2	Treatment		2	GSE6556	GSM151702	Col-0 48 hpi, biological replicate 3	Treatment
4	GSE25176	GSM618375	Rice ZS97 at D2, biological rep1	Treatment		1	GSE16793	GSM421705	XOO, 96 hai - rep3	Treatment			1	GSE5624	GSM131333	AtGen_6-4721_Droughtstress-Roots-0.25h_Rep1	Treatment		3	GSE6831	GSM157373	Truman_1-1_Pst-DC3000-4hpi_Rep1_ATH1	Treatment
4	GSE25176	GSM618376	Rice ZS97 at D2, biological rep2	Treatment		1	GSE16793	GSM421706	XOO, 96 hai - rep4	Treatment			1	GSE5624	GSM131334	AtGen_6-4722_Droughtstress-Roots-0.25h_Rep2	Treatment		3	GSE6831	GSM157374	Truman_1-2_Pst-DC3000(hrpA)-4hpi_Rep1_ATH1	Treatment
4	GSE25176	GSM618377	Rice ZS97 at D3, biological rep1	Treatment		1	GSE16793	GSM421707	MOCK, 2 hai - rep1	Control			1	GSE5624	GSM131335	AtGen_6-4111_Droughtstress-Shoots-0.5h_Rep1	Treatment		3	GSE6831	GSM157375	Truman_1-3_Pst-DC3000(avrRpm1)-4hpi_Rep1_ATH1	Control
4	GSE25176	GSM618378	Rice ZS97 at D3, biological rep2	Treatment		1	GSE16793	GSM421708	MOCK, 2 hai - rep2	Control			1	GSE5624	GSM131336	AtGen_6-4112_Droughtstress-Shoots-0.5h_Rep2	Treatment		3	GSE6831	GSM157376	Truman_1-4_Pst-DC3000-4hpi_Rep2_ATH1	Treatment
5	GSE26280	GSM645322	normal leaves at tillering stage, biological rep1	Control		1	GSE16793	GSM421709	MOCK, 2 hai - rep3	Control			1	GSE5624	GSM131337	AtGen_6-4121_Droughtstress-Roots-0.5h_Rep1	Treatment		3	GSE6831	GSM157377	Truman_1-5_Pst-DC3000(hrpA)-4hpi_Rep2_ATH1	Treatment
5	GSE26280	GSM645323	normal leaves at tillering stage, biological rep2	Control		1	GSE16793	GSM421710	MOCK, 2 hai - rep4	Control			1	GSE5624	GSM131338	AtGen_6-4122_Droughtstress-Roots-0.5h_Rep2	Treatment		3	GSE6831	GSM157378	Truman_1-6_Pst-DC3000(avrRpm1)-4hpi_Rep2_ATH1	Control
5	GSE26280	GSM645324	normal leaves at tillering stage, biological rep3	Control		1	GSE16793	GSM421711	MOCK, 4 hai - rep1	Control			1	GSE5624	GSM131339	AtGen_6-4211_Droughtstress-Shoots-1.0h_Rep1	Treatment		3	GSE6831	GSM157379	Truman_1-7_Pst-DC3000-4hpi_Rep3_ATH1	Treatment
5	GSE26280	GSM645325	Drought treated leaves at tillering stage, biological rep1	Treatment		1	GSE16793	GSM421712	MOCK, 4 hai - rep2	Control			1	GSE5624	GSM131340	AtGen_6-4212_Droughtstress-Shoots-1.0h_Rep2	Treatment		3	GSE6831	GSM157380	Truman_1-8_Pst-DC3000(hrpA)-4hpi_Rep3_ATH1	Treatment
5	GSE26280	GSM645326	Drought treated leaves at tillering stage, biological rep2	Treatment		1	GSE16793	GSM421713	MOCK, 4 hai - rep3	Control			1	GSE5624	GSM131341	AtGen_6-4221_Droughtstress-Roots-1.0h_Rep1	Treatment		3	GSE6831	GSM157381	Truman_1-9_Pst-DC3000(avrRpm1)-4hpi_Rep3_ATH1	Control
5	GSE26280	GSM645327	Drought treated leaves at tillering stage, biological rep3	Treatment		1	GSE16793	GSM421714	MOCK, 4 hai - rep4	Control			1	GSE5624	GSM131342	AtGen_6-4222_Droughtstress-Roots-1.0h_Rep2	Treatment		4	GSE14106	GSM350799	Reference 35dpi 1	Control
5	GSE26280	GSM645328	normal roots at tillering stage, biological rep1	Control		1	GSE16793	GSM421715	MOCK, 8 hai - rep1	Control			1	GSE5624	GSM131343	AtGen_6-4311_Droughtstress-Shoots-3.0h_Rep1	Treatment		4	GSE14106	GSM350800	Reference 35dpi 2	Control
5	GSE26280	GSM645329	normal roots at tillering stage, biological rep2	Control		1	GSE16793	GSM421716	MOCK, 8 hai - rep2	Control			1	GSE5624	GSM131344	AtGen_6-4312_Droughtstress-Shoots-3.0h_Rep2	Treatment		4	GSE14106	GSM350801	Reference 35dpi 3	Control
5	GSE26280	GSM645330	normal roots at tillering stage, biological rep3	Control		1	GSE16793	GSM421717	MOCK, 8 hai - rep3	Control			1	GSE5624	GSM131345	AtGen_6-4321_Droughtstress-Roots-3.0h_Rep1	Treatment		4	GSE14106	GSM350802	Reference 35dpi 4	Control
5	GSE26280	GSM645331	Drought treated roots at tillering stage, biological rep1	Treatment		1	GSE16793	GSM421718	MOCK, 8 hai - rep4	Control			1	GSE5624	GSM131346	AtGen_6-4322_Droughtstress-Roots-3.0h_Rep2	Treatment		4	GSE14106	GSM350803	C58 35dpi 1	Treatment
5	GSE26280	GSM645332	Drought treated roots at tillering stage, biological rep2	Treatment		1	GSE16793	GSM421719	MOCK, 24 hai - rep1	Control			1	GSE5624	GSM131347	AtGen_6-4411_Droughtstress-Shoots-6.0h_Rep1	Treatment		4	GSE14106	GSM350804	C58 35dpi 2	Treatment
5	GSE26280	GSM645333	Drought treated roots at tillering stage, biological rep3	Treatment		1	GSE16793	GSM421720	MOCK, 24 hai - rep2	Control			1	GSE5624	GSM131348	AtGen_6-4412_Droughtstress-Shoots-6.0h_Rep2	Treatment		4	GSE14106	GSM350805	C58 35dpi 3	Treatment
5	GSE26280	GSM645334	normal leaves at panicle elongation stage, biological rep1	Control		1	GSE16793	GSM421721	MOCK, 24 hai - rep3	Control			1	GSE5624	GSM131349	AtGen_6-4421_Droughtstress-Roots-6.0h_Rep1	Treatment		4	GSE14106	GSM350806	C58 35dpi 4	Treatment
5	GSE26280	GSM645335	normal leaves at panicle elongation stage, biological rep2	Control		1	GSE16793	GSM421722	MOCK, 24 hai - rep4	Control			1	GSE5624	GSM131350	AtGen_6-4422_Droughtstress-Roots-6.0h_Rep2	Treatment		4	GSE14106	GSM350855	Reference 3hpi 1	Control
5	GSE26280	GSM645336	normal leaves at panicle elongation stage, biological rep3	Control		1	GSE16793	GSM421723	MOCK, 96 hai - rep1	Control			1	GSE5624	GSM131351	AtGen_6-4511_Droughtstress-Shoots-12.0h_Rep1	Treatment		4	GSE14106	GSM350856	Reference 3hpi 2	Control
5	GSE26280	GSM645337	Drought treated leaves at panicle elongation stage, biological rep1	Treatment		1	GSE16793	GSM421724	MOCK, 96 hai - rep2	Control			1	GSE5624	GSM131352	AtGen_6-4512_Droughtstress-Shoots-12.0h_Rep2	Treatment		4	GSE14106	GSM350857	Reference 3hpi 3	Control
5	GSE26280	GSM645338	Drought treated leaves at panicle elongation stage, biological rep2	Treatment		1	GSE16793	GSM421725	MOCK, 96 hai - rep3	Control			1	GSE5624	GSM131353	AtGen_6-4521_Droughtstress-Roots-12.0h_Rep1	Treatment		4	GSE14106	GSM350858	C58 3hpi 1	Treatment
5	GSE26280	GSM645339	Drought treated leaves at panicle elongation stage, biological rep3	Treatment		1	GSE16793	GSM421726	MOCK, 96 hai - rep4	Control			1	GSE5624	GSM131354	AtGen_6-4522_Droughtstress-Roots-12.0h_Rep2	Treatment		4	GSE14106	GSM350859	C58 3hpi 2	Treatment
5	GSE26280	GSM645340	normal roots at panicle elongation stage, biological rep1	Control		2	GSE19239	GSM476775	Rice-9804-Xoc, biological rep1	Treatment			1	GSE5624	GSM131355	AtGen_6-4611_Droughtstress-Shoots-24.0h_Rep1	Treatment		4	GSE14106	GSM350860	C58 3hpi 3	Treatment
5	GSE26280	GSM645341	normal roots at panicle elongation stage, biological rep2	Control		2	GSE19239	GSM476776	Rice-9804-Xoc, biological rep2	Treatment			1	GSE5624	GSM131356	AtGen_6-4612_Droughtstress-Shoots-24.0h_Rep2	Treatment		4	GSE14106	GSM350861	Reference 6dpi 1	Control
5	GSE26280	GSM645342	normal roots at panicle elongation stage, biological rep3	Control		2	GSE19239	GSM476777	Rice-9804-Xoc, biological rep3	Treatment			1	GSE5624	GSM131357	AtGen_6-4621_Droughtstress-Roots-24.0h_Rep1	Treatment		4	GSE14106	GSM350862	Reference 6dpi 2	Control
5	GSE26280	GSM645343	Drought treated roots at panicle elongation stage, biological rep1	Treatment		2	GSE19239	GSM476778	Rice-9804, biological rep1	Control			1	GSE5624	GSM131358	AtGen_6-4622_Droughtstress-Roots-24.0h_Rep2	Treatment		4	GSE14106	GSM350863	Reference 6dpi 3	Control
5	GSE26280	GSM645344	Drought treated roots at panicle elongation stage, biological rep2	Treatment		2	GSE19239	GSM476779	Rice-9804, biological rep2	Control			2	GSE6583	GSM152134	Col-0 control 1	Control		4	GSE14106	GSM350864	C58 6dpi 1	Treatment
5	GSE26280	GSM645345	Drought treated roots at panicle elongation stage, biological rep3	Treatment		2	GSE19239	GSM476780	Rice-9804, biological rep3	Control			2	GSE6583	GSM152135	Col-0 drought 1	Treatment		4	GSE14106	GSM350865	C58 6dpi 2	Treatment
5	GSE26280	GSM645346	normal leaves at booting stage, biological rep1	Control		3	GSE19844	GSM495736	Delta_1 with array type rice from Affymetrix	Treatment			2	GSE6583	GSM152136	Col-0 control 2	Control		4	GSE14106	GSM350866	C58 6dpi 3	Treatment
5	GSE26280	GSM645347	normal leaves at booting stage, biological rep2	Control		3	GSE19844	GSM495737	H_1 with array type rice from Affymetrix	Control			2	GSE6583	GSM152137	Col-0 drought 2	Treatment		4	GSE14106	GSM350867	GV3101 6dpi 1	Treatment
5	GSE26280	GSM645348	normal leaves at booting stage, biological rep3	Control		3	GSE19844	GSM495738	Delta_3 with array type rice from Affymetrix	Treatment			2	GSE6583	GSM152138	Col-0 control 3	Control		4	GSE14106	GSM350868	GV3101 6dpi 2	Treatment
5	GSE26280	GSM645349	Drought treated leaves at booting stage, biological rep1	Treatment		3	GSE19844	GSM495739	Delta_2 with array type rice from Affymetrix	Treatment			2	GSE6583	GSM152139	Col-0 drought 3	Treatment		4	GSE14106	GSM350869	GV3101 6dpi 3	Treatment
5	GSE26280	GSM645350	Drought treated leaves at booting stage, biological rep2	Treatment		3	GSE19844	GSM495740	W_1 with array type rice from Affymetrix	Treatment			3	GSE10643	GSM268247	WT-drought-1, biological rep 1	Control		4	GSE14106	GSM426497	Reference 3hpi 4	Control
5	GSE26280	GSM645351	Drought treated leaves at booting stage, biological rep3	Treatment		3	GSE19844	GSM495741	W_2 with array type rice from Affymetrix	Treatment			3	GSE10643	GSM268248	WT-ck-1, biological rep 1	Treatment		4	GSE14106	GSM426498	Reference 3hpi 5	Control
5	GSE26280	GSM645352	normal young panicle at booting stage, biological rep1	Control		3	GSE19844	GSM495742	W_3 with array type rice from Affymetrix	Treatment			3	GSE10643	GSM268251	WT-drought-2, biological rep 2	Control		4	GSE14106	GSM426499	Reference 3hpi 6	Control
5	GSE26280	GSM645353	normal young panicle at booting stage, biological rep2	Control		3	GSE19844	GSM495743	H_2 with array type rice from Affymetrix	Control			3	GSE10643	GSM268252	WT-ck-2, biological rep 2	Treatment		4	GSE14106	GSM426500	C58 3hpi 4	Treatment
5	GSE26280	GSM645354	normal young panicle at booting stage, biological rep3	Control		3	GSE19844	GSM495744	H_3 with array type rice from Affymetrix	Control			4	GSE10670	GSM269812	WT leaf-well watered-rep1	Control		4	GSE14106	GSM426501	C58 3hpi 5	Treatment
5	GSE26280	GSM645355	Drought treated young panicle at booting stage, biological rep1	Treatment		4	GSE32426	GSM802478	Nipponbare, callus 0, biological rep1	Control			4	GSE10670	GSM269813	WT leaf-drought-rep1	Treatment		4	GSE14106	GSM426502	C58 3hpi 6	Treatment
5	GSE26280	GSM645356	Drought treated young panicle at booting stage, biological rep2	Treatment		4	GSE32426	GSM802479	Nipponbare, callus 0, biological rep2	Control			4	GSE10670	GSM269820	WT leaf-well watered-rep2	Control		4	GSE14106	GSM426503	GV3101 3hpi 1	Treatment
5	GSE26280	GSM645357	Drought treated young panicle at booting stage, biological rep3	Treatment		4	GSE32426	GSM802480	Nipponbare, callus 0, biological rep3	Control			4	GSE10670	GSM269821	WT leaf-drought-rep2	Treatment		4	GSE14106	GSM426504	GV3101 3hpi 2	Treatment
						4	GSE32426	GSM802481	Nipponbare, callus 1hr, biological rep1	Treatment			4	GSE10670	GSM269828	WT leaf-well watered-rep3	Control		4	GSE14106	GSM426505	GV3101 3hpi 3	Treatment
						4	GSE32426	GSM802482	Nipponbare, callus 1hr, biological rep2	Treatment			4	GSE10670	GSM269829	WT leaf-drought-rep3	Treatment		5	GSE19264	GSM477930	Truman_2-1_8h-hrpA_Rep1_ATH1	Treatment
						4	GSE32426	GSM802483	Nipponbare, callus 1hr, biological rep3	Treatment			5	GSE15577	GSM389766	rosettes_wildtype_watered_rep1	Control		5	GSE19264	GSM477931	Truman_2-2_8h-DC3000_Rep1_ATH1	Treatment
						4	GSE32426	GSM802484	Nipponbare, callus 6hr, biological rep1	Treatment			5	GSE15577	GSM389767	rosettes_wildtype_watered_rep2	Control		5	GSE19264	GSM477932	Truman_2-3_8h-avrRpm1_Rep1_ATH1	Control
						4	GSE32426	GSM802485	Nipponbare, callus 6hr, biological rep2	Treatment			5	GSE15577	GSM389772	rosettes_wildtype_drought_rep1	Treatment		5	GSE19264	GSM477933	Truman_2-4_12h-hrpA_Rep1_ATH1	Treatment
						4	GSE32426	GSM802486	Nipponbare, callus 6hr, biological rep3	Treatment			5	GSE15577	GSM389773	rosettes_wildtype_drought_rep2	Treatment		5	GSE19264	GSM477934	Truman_2-5_12h-DC3000_Rep1_ATH1	Treatment
						4	GSE32426	GSM802487	Nipponbare, callus 12hr, biological rep1	Treatment			6	GSE19700	GSM491666	Columbia.Wet.MD.rep1	Control		5	GSE19264	GSM477935	Truman_2-6_12h-avrRpm1_Rep1_ATH1	Control
						4	GSE32426	GSM802488	Nipponbare, callus 12hr, biological rep2	Treatment			6	GSE19700	GSM491667	Columbia.Wet.MD.rep2	Control		5	GSE19264	GSM477936	Truman_2-7_21h-hrpA_Rep1_ATH1	Treatment
						4	GSE32426	GSM802489	Nipponbare, callus 12hr, biological rep3	Treatment			6	GSE19700	GSM491668	Columbia.Wet.MD.rep3	Control		5	GSE19264	GSM477937	Truman_2-8_21h-DC3000_Rep1_ATH1	Treatment
						4	GSE32426	GSM802490	Nipponbare, callus 24hr, biological rep1	Treatment			6	GSE19700	GSM491669	Columbia.Dry.MD.rep1	Treatment		5	GSE19264	GSM477938	Truman_2-9_21h-avrRpm1_Rep1_ATH1	Control
						4	GSE32426	GSM802491	Nipponbare, callus 24hr, biological rep2	Treatment			6	GSE19700	GSM491670	Columbia.Dry.MD.rep2	Treatment		5	GSE19264	GSM477939	Truman_2-10_8h-hrpA_Rep2_ATH1	Treatment
						4	GSE32426	GSM802492	Nipponbare, callus 24hr, biological rep3	Treatment			6	GSE19700	GSM491671	Columbia.Dry.MD.rep3	Treatment		5	GSE19264	GSM477940	Truman_2-11_8h-DC3000_Rep2_ATH1	Treatment
						4	GSE32426	GSM802493	Zhenshan 97, callus 0, biological rep1	Control			6	GSE19700	GSM491672	Columbia.Wet.LD.rep1	Control		5	GSE19264	GSM477941	Truman_2-12_8h-avrRpm1_Rep2_ATH1	Control
						4	GSE32426	GSM802494	Zhenshan 97, callus 0, biological rep2	Control			6	GSE19700	GSM491673	Columbia.Wet.LD.rep2	Control		5	GSE19264	GSM477942	Truman_2-13_12h-hrpA_Rep2_ATH1	Treatment
						4	GSE32426	GSM802495	Zhenshan 97, callus 0, biological rep3	Control			6	GSE19700	GSM491674	Columbia.Wet.LD.rep3	Control		5	GSE19264	GSM477943	Truman_2-14_12h-DC3000_Rep2_ATH1	Treatment
						4	GSE32426	GSM802496	Zhenshan 97, callus 1hr, biological rep1	Treatment			6	GSE19700	GSM491675	Columbia.Dry.LD.rep1	Treatment		5	GSE19264	GSM477944	Truman_2-15_12h-avrRpm1_Rep2_ATH1	Control
						4	GSE32426	GSM802497	Zhenshan 97, callus 1hr, biological rep2	Treatment			6	GSE19700	GSM491676	Columbia.Dry.LD.rep2	Treatment		5	GSE19264	GSM477945	Truman_2-16_21h-hrpA_Rep2_ATH1	Treatment
						4	GSE32426	GSM802498	Zhenshan 97, callus 1hr, biological rep3	Treatment			6	GSE19700	GSM491677	Columbia.Dry.LD.rep3	Treatment		5	GSE19264	GSM477946	Truman_2-17_21h-DC3000_Rep2_ATH1	Treatment
						4	GSE32426	GSM802499	Zhenshan 97, callus 6hr, biological rep1	Treatment			6	GSE19700	GSM491678	Columbia.Wet.MN.rep1	Control		5	GSE19264	GSM477947	Truman_2-18_21h-avrRpm1_Rep2_ATH1	Control
						4	GSE32426	GSM802500	Zhenshan 97, callus 6hr, biological rep2	Treatment			6	GSE19700	GSM491679	Columbia.Wet.MN.rep2	Control		5	GSE19264	GSM477948	Truman_2-19_8h-hrpA_Rep3_ATH1	Treatment
						4	GSE32426	GSM802501	Zhenshan 97, callus 6hr, biological rep3	Treatment			6	GSE19700	GSM491680	Columbia.Wet.MN.rep3	Control		5	GSE19264	GSM477949	Truman_2-20_8h-DC3000_Rep3_ATH1	Treatment
						4	GSE32426	GSM802502	Zhenshan 97, callus 12hr, biological rep1	Treatment			6	GSE19700	GSM491682	Columbia.Dry.MN.rep2	Treatment		5	GSE19264	GSM477950	Truman_2-21_8h-avrRpm1_Rep3_ATH1	Control
						4	GSE32426	GSM802503	Zhenshan 97, callus 12hr, biological rep2	Treatment			6	GSE19700	GSM491681	Columbia.Dry.MN.rep1	Treatment		5	GSE19264	GSM477951	Truman_2-22_12h-hrpA_Rep3_ATH1	Treatment
						4	GSE32426	GSM802504	Zhenshan 97, callus 12hr, biological rep3	Treatment			6	GSE19700	GSM491683	Columbia.Dry.MN.rep3	Treatment		5	GSE19264	GSM477952	Truman_2-23_12h-DC3000_Rep3_ATH1	Treatment
						4	GSE32426	GSM802505	Zhenshan 97, callus 24hr, biological rep1	Treatment			6	GSE19700	GSM491684	Columbia.Wet.PD.rep1	Control		5	GSE19264	GSM477953	Truman_2-24_12h-avrRpm1_Rep3_ATH1	Control
						4	GSE32426	GSM802506	Zhenshan 97, callus 24hr, biological rep2	Treatment			6	GSE19700	GSM491685	Columbia.Wet.PD.rep2	Control		5	GSE19264	GSM477954	Truman_2-25_21h-hrpA_Rep3_ATH1	Treatment
						4	GSE32426	GSM802507	Zhenshan 97, callus 24hr, biological rep3	Treatment			6	GSE19700	GSM491686	Columbia.Wet.PD.rep3	Control		5	GSE19264	GSM477955	Truman_2-26_21h-DC3000_Rep3_ATH1	Treatment
						4	GSE32426	GSM802509	Nipponbare genomic DNA, biological rep1	Control			6	GSE19700	GSM491687	Columbia.Dry.PD.rep1	Treatment		5	GSE19264	GSM477956	Truman_2-27_21h-avrRpm1_Rep3_ATH	Control
						4	GSE32426	GSM802510	Nipponbare genomic DNA, biological rep2	Control			6	GSE19700	GSM491688	Columbia.Dry.PD.rep2	Treatment
						4	GSE32426	GSM802511	Nipponbare genomic DNA, biological rep3	Control			6	GSE19700	GSM491689	Columbia.Dry.PD.rep3	Treatment
						4	GSE32426	GSM802512	Zhenshan 97 genomic DNA, biological rep1	Control			7	GSE35258	GSM864596	Col-0 at -0.25 MPa, biological rep 1	Control
						4	GSE32426	GSM802513	Zhenshan 97 genomic DNA, biological rep2	Control			7	GSE35258	GSM864598	Col-0 at -1.2 MPa condition, biological rep 1	Treatment
						4	GSE32426	GSM802514	Zhenshan 97 genomic DNA, biological rep3	Control			7	GSE35258	GSM864600	Col-0 at -0.25 MPa, biological rep 2	Control
						5	GSE33411	GSM826497	genotype: IR24 - time: 0 hai - rep1	Control			7	GSE35258	GSM864602	Col-0 at -1.2 MPa condition, biological rep 2	Treatment
						5	GSE33411	GSM826498	genotype: IR24 - time: 0 hai - rep2	Control			7	GSE35258	GSM864604	Col-0 at -0.25 MPa, biological rep 3	Control
						5	GSE33411	GSM826499	genotype: IR24 - time: 0 hai - rep3	Control			7	GSE35258	GSM864606	Col-0 at -1.2 MPa condition, biological rep 3	Treatment
						5	GSE33411	GSM826500	genotype: IR24 - time: 3 hai - rep1	Treatment
						5	GSE33411	GSM826501	genotype: IR24 - time: 3 hai - rep2	Treatment
						5	GSE33411	GSM826502	genotype: IR24 - time: 3 hai - rep3	Treatment
						5	GSE33411	GSM826503	genotype: IR24 - time: 6 hai - rep1	Treatment
						5	GSE33411	GSM826504	genotype: IR24 - time: 6 hai - rep2	Treatment
						5	GSE33411	GSM826505	genotype: IR24 - time: 6 hai - rep3	Treatment
						5	GSE33411	GSM826506	genotype: IR24 - time: 12 hai - rep1	Treatment
						5	GSE33411	GSM826507	genotype: IR24 - time: 12 hai - rep2	Treatment
						5	GSE33411	GSM826508	genotype: IR24 - time: 12 hai - rep3	Treatment
						5	GSE33411	GSM826509	genotype: IR24 - time: 24 hai - rep1	Treatment
						5	GSE33411	GSM826510	genotype: IR24 - time: 24 hai - rep2	Treatment
						5	GSE33411	GSM826511	genotype: IR24 - time: 24 hai - rep3	Treatment
						5	GSE33411	GSM826512	genotype: IRBB5 - time: 0 hai - rep1	Control
						5	GSE33411	GSM826513	genotype: IRBB5 - time: 0 hai - rep2	Control
						5	GSE33411	GSM826514	genotype: IRBB5 - time: 0 hai - rep3	Control
						5	GSE33411	GSM826515	genotype: IRBB5 - time: 3 hai - rep1	Treatment
						5	GSE33411	GSM826516	genotype: IRBB5 - time: 3 hai - rep2	Treatment
						5	GSE33411	GSM826517	genotype: IRBB5 - time: 3 hai - rep3	Treatment
						5	GSE33411	GSM826518	genotype: IRBB5 - time: 6 hai - rep1	Treatment
						5	GSE33411	GSM826519	genotype: IRBB5 - time: 6 hai - rep2	Treatment
						5	GSE33411	GSM826520	genotype: IRBB5 - time: 6 hai - rep3	Treatment
						5	GSE33411	GSM826521	genotype: IRBB5 - time: 12 hai - rep1	Treatment
						5	GSE33411	GSM826522	genotype: IRBB5 - time: 12 hai - rep2	Treatment
						5	GSE33411	GSM826523	genotype: IRBB5 - time: 12 hai - rep3	Treatment
						5	GSE33411	GSM826524	genotype: IRBB5 - time: 24 hai - rep1	Treatment
						5	GSE33411	GSM826525	genotype: IRBB5 - time: 24 hai - rep2	Treatment
						5	GSE33411	GSM826526	genotype: IRBB5 - time: 24 hai - rep3	Treatment
						5	GSE33411	GSM826527	genotype: IRBB7 - time: 0 hai - rep1	Control
						5	GSE33411	GSM826528	genotype: IRBB7 - time: 0 hai - rep2	Control
						5	GSE33411	GSM826529	genotype: IRBB7 - time: 0 hai - rep3	Control
						5	GSE33411	GSM826530	genotype: IRBB7 - time: 3 hai - rep1	Treatment
						5	GSE33411	GSM826531	genotype: IRBB7 - time: 3 hai - rep2	Treatment
						5	GSE33411	GSM826532	genotype: IRBB7 - time: 3 hai - rep3	Treatment
						5	GSE33411	GSM826533	genotype: IRBB7 - time: 6 hai - rep1	Treatment
						5	GSE33411	GSM826534	genotype: IRBB7 - time: 6 hai - rep2	Treatment
						5	GSE33411	GSM826535	genotype: IRBB7 - time: 6 hai - rep3	Treatment
						5	GSE33411	GSM826536	genotype: IRBB7 - time: 12 hai - rep1	Treatment
						5	GSE33411	GSM826537	genotype: IRBB7 - time: 12 hai - rep2	Treatment
						5	GSE33411	GSM826538	genotype: IRBB7 - time: 12 hai - rep3	Treatment
						5	GSE33411	GSM826539	genotype: IRBB7 - time: 24 hai - rep1	Treatment
						5	GSE33411	GSM826540	genotype: IRBB7 - time: 24 hai - rep2	Treatment
						5	GSE33411	GSM826541	genotype: IRBB7 - time: 24 hai - rep3	Treatment
						6	GSE36093	GSM880997	Y73 Xoo inoculation at 24 hpi, biological rep1	Treatment
						6	GSE36093	GSM880998	Y73 Xoo inoculation at 24 hpi, biological rep2	Treatment
						6	GSE36093	GSM880999	Y73 Xoo inoculation at 24 hpi, biological rep3	Treatment
						6	GSE36093	GSM881000	Y73 mock inoculation at 24 hpi, biological rep1	Control
						6	GSE36093	GSM881001	Y73 mock inoculation at 24 hpi, biological rep2	Control
						6	GSE36093	GSM881002	Y73 mock inoculation at 24 hpi, biological rep3	Control
						7	GSE36272	GSM885697	cultivar: Nipponbare - strain: PXO99A - rep1	Treatment
						7	GSE36272	GSM885698	cultivar: Nipponbare - strain: PXO99A - rep2	Treatment
						7	GSE36272	GSM885699	cultivar: Nipponbare - strain: PXO99A - rep3	Treatment
						7	GSE36272	GSM885700	cultivar: Nipponbare - strain: PXO99AME7 - rep1	Treatment
						7	GSE36272	GSM885701	cultivar: Nipponbare - strain: PXO99AME7 - rep2	Treatment
						7	GSE36272	GSM885702	cultivar: Nipponbare - strain: PXO99AME7 - rep3	Treatment
						7	GSE36272	GSM885703	cultivar: Nipponbare - strain: PXO99AME5 - rep1	Treatment
						7	GSE36272	GSM885704	cultivar: Nipponbare - strain: PXO99AME5 - rep2	Treatment
						7	GSE36272	GSM885705	cultivar: Nipponbare - strain: PXO99AME5 - rep3	Treatment
						7	GSE36272	GSM885706	cultivar: Nipponbare - strain: MOCK - rep1	Control
						7	GSE36272	GSM885707	cultivar: Nipponbare - strain: MOCK - rep2	Control
						7	GSE36272	GSM885708	cultivar: Nipponbare - strain: MOCK - rep3	Control
						7	GSE36272	GSM885709	cultivar: Nipponbare - strain: NO TREATMENT - rep1	Control
						7	GSE36272	GSM885710	cultivar: Nipponbare - strain: NO TREATMENT - rep2	Control
						7	GSE36272	GSM885711	cultivar: Nipponbare - strain: T7174 - rep1	Treatment
						7	GSE36272	GSM885712	cultivar: Nipponbare - strain: T7174 - rep2	Treatment
						7	GSE36272	GSM885713	cultivar: Nipponbare - strain: T7174 - rep3	Treatment
						7	GSE36272	GSM885714	cultivar: Nipponbare - strain: PXO86 - rep1	Treatment
						7	GSE36272	GSM885715	cultivar: Nipponbare - strain: PXO86 - rep2	Treatment
						7	GSE36272	GSM885716	cultivar: Nipponbare - strain: PXO86 - rep3	Treatment
						7	GSE36272	GSM885717	cultivar: Nipponbare - strain: BLS303 - rep1	Treatment
						7	GSE36272	GSM885718	cultivar: Nipponbare - strain: BLS303 - rep2	Treatment
						7	GSE36272	GSM885719	cultivar: Nipponbare - strain: BLS303 - rep3	Treatment
						7	GSE36272	GSM885720	cultivar: Nipponbare - strain: PXO99AME1 - rep1	Treatment
						7	GSE36272	GSM885721	cultivar: Nipponbare - strain: PXO99AME1 - rep2	Treatment
						7	GSE36272	GSM885722	cultivar: Nipponbare - strain: PXO99AME1 - rep3	Treatment
						7	GSE36272	GSM885723	cultivar: Nipponbare - strain: PXO99AME2 - rep1	Treatment
						7	GSE36272	GSM885724	cultivar: Nipponbare - strain: PXO99AME2 - rep2	Treatment
						7	GSE36272	GSM885725	cultivar: Nipponbare - strain: PXO99AME2 - rep3	Treatment
						7	GSE36272	GSM885726	cultivar: Nipponbare - strain: PXO99A-2 - rep1	Treatment
						7	GSE36272	GSM885727	cultivar: Nipponbare - strain: PXO99A-2 - rep2	Treatment
						7	GSE36272	GSM885728	cultivar: Nipponbare - strain: PXO99A-2 - rep3	Treatment
						7	GSE36272	GSM885729	cultivar: IR24 - strain: PXO99A - rep1	Treatment
						7	GSE36272	GSM885730	cultivar: IR24 - strain: PXO99A - rep2	Treatment
						7	GSE36272	GSM885731	cultivar: IR24 - strain: PXO99A - rep3	Treatment
						7	GSE36272	GSM885732	cultivar: IR24 - strain: PXO99AME7 - rep1	Treatment
						7	GSE36272	GSM885733	cultivar: IR24 - strain: PXO99AME7 - rep2	Treatment
						7	GSE36272	GSM885734	cultivar: IR24 - strain: PXO99AME7 - rep3	Treatment
						7	GSE36272	GSM885735	cultivar: IR24 - strain: PXO99AME5 - rep1	Treatment
						7	GSE36272	GSM885736	cultivar: IR24 - strain: PXO99AME5 - rep2	Treatment
						7	GSE36272	GSM885737	cultivar: IR24 - strain: PXO99AME5 - rep3	Treatment
						7	GSE36272	GSM885738	cultivar: IR24 - strain: MOCK - rep1	Control
						7	GSE36272	GSM885739	cultivar: IR24 - strain: MOCK - rep2	Control
						7	GSE36272	GSM885740	cultivar: IR24 - strain: MOCK - rep3	Control
						7	GSE36272	GSM885741	cultivar: IR24 - strain: NO TREATMENT - rep1	Control
						7	GSE36272	GSM885742	cultivar: IR24 - strain: NO TREATMENT - rep2	Control
						7	GSE36272	GSM885743	cultivar: IR24 - strain: NO TREATMENT - rep3	Control
						7	GSE36272	GSM885744	cultivar: IR24 - strain: T7174 - rep1	Treatment
						7	GSE36272	GSM885745	cultivar: IR24 - strain: T7174 - rep2	Treatment
						7	GSE36272	GSM885746	cultivar: IR24 - strain: T7174 - rep3	Treatment
						7	GSE36272	GSM885747	cultivar: IR24 - strain: PXO86 - rep1	Treatment
						7	GSE36272	GSM885748	cultivar: IR24 - strain: PXO86 - rep2	Treatment
						7	GSE36272	GSM885749	cultivar: IR24 - strain: PXO86 - rep3	Treatment
						7	GSE36272	GSM885750	cultivar: IR24 - strain: BLS303 - rep1	Treatment
						7	GSE36272	GSM885751	cultivar: IR24 - strain: BLS303 - rep2	Treatment
						7	GSE36272	GSM885752	cultivar: IR24 - strain: BLS303 - rep3	Treatment
						7	GSE36272	GSM885753	cultivar: IR24 - strain: PXO99AME1 - rep1	Treatment
						7	GSE36272	GSM885754	cultivar: IR24 - strain: PXO99AME1 - rep2	Treatment
						7	GSE36272	GSM885755	cultivar: IR24 - strain: PXO99AME1 - rep3	Treatment
						7	GSE36272	GSM885756	cultivar: IR24 - strain: PXO99AME2 - rep1	Treatment
						7	GSE36272	GSM885757	cultivar: IR24 - strain: PXO99AME2 - rep2	Treatment
						7	GSE36272	GSM885758	cultivar: IR24 - strain: PXO99AME2 - rep3	Treatment
						7	GSE36272	GSM885759	cultivar: IR24 - strain: PXO99A-2 - rep1	Treatment
						7	GSE36272	GSM885760	cultivar: IR24 - strain: PXO99A-2 - rep2	Treatment
						7	GSE36272	GSM885761	cultivar: IR24 - strain: PXO99A-2 - rep3	Treatment

## Sheet: Table S2
Table S2: List of differentially expressed genes
Rice Drought													Rice Bacteria													Arabidopsis Drought													Arabidopsis Bacteria
Probe ID	Locus ID	Annotation	Rank Product	Fold Change	PFP (Percentage of False Positives)	P-value	D.E (Differential Expression)	Module	kIM (Intramodular connectivity)	MM (Module Membership)	p.MM		Probe ID	Locus ID	Annotation	Rank Product	Fold Change	PFP (Percentage of False Positives)	P-value	D.E (Differential Expression)	Module	kIM (Intramodular connectivity)	MM (Module Membership)	p.MM		Probe ID	Locus ID	Annotation	Rank Product	Fold Change	PFP (Percentage of False Positives)	P-value	D.E (Differential Expression)	Module	kIM (Intramodular connectivity)	MM (Module Membership)	p.MM		Probe ID	Locus ID	Annotation	Rank Product	Fold Change	PFP (Percentage of False Positives)	P-value	D.E (Differential Expression)	Module	kIM (Intramodular connectivity)	MM (Module Membership)
Os.1000.1.S1_at	LOC_Os01g01660	isoflavone reductase, putative, expressed	1376.35	2.6645	0	0	Down	blue	4.56579	-0.480527	8.49e-06		Os.10003.1.S1_at	LOC_Os01g13390	expressed protein	2410.52	1.4468	0	0	Down	turquoise	213.198	0.518466	5.12e-17		264195_at	AT1G22690	gibberellin-responsive protein, putative	1224.72	8.838	0	0	Down	blue	102.063	0.964201	2.12e-66		249732_at	AT5G24420	glucosamine/galactosamine-6-phosphate isomerase-related	587.684	2.2041	0	0	Down	red	1.02606	0.653151
Os.10002.1.S1_at	LOC_Os07g46950	ligA, putative, expressed	2513.29	0.3768	0.0004	0	Up	yellow	5.40166	-0.645836	1.72e-10		Os.10016.1.S1_a_at	LOC_Os01g55730	AGAP003732-PA, putative, expressed	3536.1	0.6344	0	0	Up	blue	148.544	-0.739956	1.28e-40		250942_at	AT5G03350	legume lectin family protein	2033.51	7.9382	0.0009	0	Down	blue	51.3231	0.841666	9.5e-32		261037_at	AT1G17420	LOX3; electron carrier/ iron ion binding / lipoxygenase/ metal ion binding / oxidoreductase, acting on single donors with incorporation of molecular oxygen, incorporation of two atoms of oxygen	1732.92	2.1021	0.0007	0	Down	grey	0.455329	-0.617853
Os.10003.1.S1_at	LOC_Os01g13390	expressed protein	2314.05	1.5976	0.0001	0	Down	turquoise	66.0785	0.682353	6.01e-12		Os.10019.1.S1_a_at	LOC_Os07g37560	myosin-Vb, putative, expressed	3811.53	1.3061	0.002	0.0002	Down	turquoise	130.033	-0.02898	0.664064		265342_at	AT2G18300	basic helix-loop-helix (bHLH) family protein	1618.25	7.0113	0	0	Down	blue	95.9355	0.952229	1.58e-59		265305_at	AT2G20340	tyrosine decarboxylase, putative	1582.49	1.9332	0.0001	0	Down	turquoise	10.3683	0.611706
Os.10006.1.S1_at	LOC_Os01g47400	OsMan01 - Endo-Beta-Mannanase, expressed	1439.07	1.521	0	0	Down	red	25.8235	0.93817	9.41e-37		Os.10041.1.S1_at	LOC_Os02g22480	glycosyltransferase, putative, expressed	3323.31	0.6146	0	0	Up	turquoise	60.3232	0.573713	2.87e-21		255822_at	AT2G40610	ATEXPA8 (ARABIDOPSIS THALIANA EXPANSIN A8)	1548.44	6.6525	0	0	Down	blue	65.5256	0.894261	6.57e-41		255795_at	AT2G33380	RD20 (RESPONSIVE TO DESSICATION 20); calcium ion binding	834.142	1.8836	0	0	Down	turquoise	18.6828	0.710539
Os.10011.1.S1_at	LOC_Os06g49520	arogenate dehydrogenase 1, chloroplast precursor, putative, expressed	2921.36	2.4603	0.0024	0.0002	Down	blue	20.3835	-0.64081	2.63e-10		Os.10048.1.S1_at	LOC_Os02g27960	expressed protein	4220.91	0.6567	0.0081	0.001	Up	blue	145.41	-0.723616	4.3e-38		265066_at	AT1G03870	FLA9 (FASCICLIN-LIKE ARABINOOGALACTAN 9)	1558.24	6.2572	0	0	Down	yellow	4.68181	-0.882657	1.61e-38		261431_at	AT1G18710	AtMYB47 (myb domain protein 47); DNA binding / transcription factor	1452.99	1.8158	0	0	Down	pink	0.293819	-0.48929
Os.10018.1.S1_at	LOC_Os02g43410	transposon protein, putative, unclassified, expressed	3094.43	1.3575	0.0047	0.0005	Down	brown	50.0621	0.682901	5.69e-12		Os.10058.1.S1_at	LOC_Os05g31620	OsCML15 - Calmodulin-related calcium sensor protein, expressed	3455.71	0.7558	0	0	Up	green	10.817	-0.302233	3.53e-06		258897_at	AT3G05730	protein_coding	1053.39	6.1125	0	0	Down	blue	94.9232	0.937534	3.51e-53		267411_at	AT2G34930	disease resistance family protein	1543.32	1.7717	0.0001	0	Down	green	0.883262	0.493329
Os.10024.1.S1_at	LOC_Os04g45900	transposon protein, putative, unclassified, expressed	2109.56	2.3789	0	0	Down	yellow	12.5603	0.754358	1.54e-15		Os.10087.1.S1_at	LOC_Os04g51280	DAG protein, chloroplast precursor, putative, expressed	3030.13	1.1055	0	0	Down	brown	42.9339	0.656756	2.13e-29		256766_at	AT3G22231	PCC1 (PATHOGEN AND CIRCADIAN CONTROLLED 1)	1411.04	5.6813	0	0	Down	turquoise	73.6416	-0.845385	2.8e-32		249071_at	AT5G44050	MATE efflux family protein	1990.27	1.7591	0.0048	0.0002	Down	turquoise	15.3158	0.688112
Os.10031.1.S1_at	LOC_Os05g35140	nodulin MtN3 family protein, putative, expressed	2954.76	0.9121	0.0036	0.0003	Up	brown	105.369	-0.860716	5.49e-24		Os.10104.1.S1_at	LOC_Os04g40980	Divergent PAP2 family domain containing protein, expressed	3579.44	0.6985	0.0001	0	Up	green	16.5375	-0.101667	0.126694		264672_at	AT1G09750	chloroplast nucleoid DNA-binding protein-related	1721.92	5.5916	0.0001	0	Down	blue	52.2777	0.853158	1.95e-33		266901_at	AT2G34600	JAZ7 (JASMONATE-ZIM-DOMAIN PROTEIN 7)	1464.91	1.7547	0	0	Down	grey	0.755706	0.419102
Os.10041.1.S1_at	LOC_Os02g22480	glycosyltransferase, putative, expressed	2868.95	0.4847	0.0026	0.0002	Up	purple	6.28169	-0.852408	4.22e-23		Os.10112.1.S1_at	LOC_Os08g41810	ribosomal protein L22, putative, expressed	3942.17	0.5812	0.0016	0.0002	Up	blue	138.15	-0.691672	1.21e-33		260221_at	AT1G74670	gibberellin-responsive protein, putative	778.218	5.4996	0	0	Down	blue	102.953	0.964068	2.6e-66		248353_at	AT5G52320	CYP96A4; electron carrier/ heme binding / iron ion binding / monooxygenase/ oxygen binding	1978.53	1.7233	0.0045	0.0002	Down	green	5.20572	0.765367
Os.10096.2.S1_x_at	LOC_Os01g05830	expressed protein	1634.25	0.3247	0	0	Up	blue	113.251	0.933879	1.11e-35		Os.10120.2.S1_at	LOC_Os11g02424	LTPL9 - Protease inhibitor/seed storage/LTP family protein precursor, expressed	4058.87	1.003	0.0078	0.0009	Down	turquoise	96.4019	0.517434	6.05e-17		246275_at	AT4G36540	BEE2 (BR Enhanced Expression 2); DNA binding / transcription factor	1593.85	5.4704	0	0	Down	blue	104.731	0.966773	3.5e-68		259609_at	AT1G52410	TSA1 (TSK-ASSOCIATING PROTEIN 1); calcium ion binding / protein binding	1444.35	1.7123	0	0	Down	grey	0.78102	-0.168253
Os.10097.1.S1_at	LOC_Os04g17100	heavy metal-associated domain containing protein, expressed	1808.59	0.3176	0	0	Up	blue	64.5523	0.835596	1.84e-21		Os.10120.3.S1_at	LOC_Os02g13530	40S ribosomal protein S24, putative, expressed	3872	0.585	0.001	0.0001	Up	blue	132.012	-0.643805	5.78e-28		247377_at	AT5G63180	pectate lyase family protein	2016.76	5.3175	0.0008	0	Down	blue	94.8079	0.940926	1.69e-54		250207_at	AT5G13930	TT4 (TRANSPARENT TESTA 4); naringenin-chalcone synthase	762.975	1.7056	0	0	Down	yellow	2.39058	0.516452
Os.10099.1.S1_at	LOC_Os03g13870	expressed protein	2869.79	1.4438	0.0019	0.0002	Down	brown	9.63953	0.517426	1.23e-06		Os.10128.1.S1_at	LOC_Os08g43190	dehydrogenase, putative, expressed	3616.97	0.7009	0.0001	0	Up	blue	28.013	-0.623423	7.67e-26		245265_at	AT4G14400	ACD6 (ACCELERATED CELL DEATH 6); protein binding	2151.12	5.1432	0.0018	0.0001	Down	turquoise	80.6862	-0.85767	3.88e-34		256577_at	AT3G28220	meprin and TRAF homology domain-containing protein / MATH domain-containing protein	946.241	1.6961	0	0	Down	turquoise	60.4376	0.891247
Os.10107.2.S1_x_at	LOC_Os04g58700	expressed protein	2613.96	0.587	0.0008	0	Up	purple	6.22816	-0.853458	3.29e-23		Os.10134.1.S1_at	LOC_Os11g11390	ribosomal protein, putative, expressed	4001.93	0.5755	0.0022	0.0002	Up	blue	143.673	-0.597852	2.17e-23		267076_at	AT2G41090	calmodulin-like calcium-binding protein, 22 kDa (CaBP-22)	1519.71	4.9252	0	0	Down	blue	96.8823	0.943387	1.67e-55		263320_at	AT2G47180	AtGolS1 (Arabidopsis thaliana galactinol synthase 1); transferase, transferring glycosyl groups / transferase, transferring hexosyl groups	1176.4	1.6747	0	0	Down	blue	6.61052	-0.567575
Os.10109.1.S1_at	LOC_Os12g40890	OsIAA30 - Auxin-responsive Aux/IAA gene family member, expressed	2245.23	1.4068	0.0001	0	Down	brown	167.456	0.933931	1.08e-35		Os.10150.1.S1_at	LOC_Os03g12890	aminotransferase domain containing protein, putative, expressed	3904.25	0.802	0.0012	0.0001	Up	blue	5.07562	-0.586807	2.14e-22		255433_at	AT4G03210	XTH9 (XYLOGLUCAN ENDOTRANSGLUCOSYLASE/HYDROLASE 9); hydrolase, acting on glycosyl bonds / xyloglucan:xyloglucosyl transferase	2213.02	4.9215	0.0027	0.0001	Down	yellow	3.42078	-0.804577	4.17e-27		260399_at	AT1G72520	lipoxygenase, putative	1928.72	1.6483	0.0009	0	Up	blue	8.49364	0.65122
Os.10115.1.S1_at	LOC_Os01g36460	MYB family transcription factor, putative, expressed	2317.6	2.1596	0.0001	0	Down	brown	81.7245	0.759249	7.9e-16		Os.10156.1.S1_a_at	LOC_Os03g61260	ribosomal L18p/L5e family protein, putative, expressed	3644.21	1.172	0.0008	0.0001	Down	brown	103.964	0.656864	2.07e-29		265837_at	AT2G14560	LURP1 (LATE UPREGULATED IN RESPONSE TO HYALOPERONOSPORA PARASITICA)	1418.57	4.8498	0	0	Down	turquoise	12.2236	-0.600156	1.7e-12		258181_at	AT3G21670	nitrate transporter (NTP3)	856.015	1.6289	0	0	Down	turquoise	34.3633	0.79987
Os.10120.2.S1_at	LOC_Os11g02424	LTPL9 - Protease inhibitor/seed storage/LTP family protein precursor, expressed	1356.34	3.9334	0	0	Down	turquoise	143.279	0.881867	1.58e-26		Os.10164.1.S1_at	LOC_Os09g35880	B-box zinc finger family protein, putative, expressed	3040.59	1.2221	0	0	Down	turquoise	31.7128	0.428344	1.52e-11		252965_at	AT4G38860	auxin-responsive protein, putative	1563.35	4.3583	0	0	Down	blue	90.9329	0.943895	1.03e-55		265053_at	AT1G52000	jacalin lectin family protein	1600.5	1.6269	0.0001	0	Down	turquoise	23.5757	0.747716
Os.10122.1.S1_at	LOC_Os01g32330	heavy metal-associated domain containing protein, expressed	3014.42	0.5625	0.0046	0.0003	Up	brown	37.5942	-0.709246	3.67e-13		Os.10166.1.S1_at	LOC_Os04g41680	CHIT3 - Chitinase family protein precursor, expressed	3955.76	0.8969	0.0017	0.0002	Up	grey	0.0736869	0.259764	7.48e-05		245318_at	AT4G16980	arabinogalactan-protein family	1595.22	4.3322	0	0	Down	blue	115.332	0.977478	1.64e-77		261804_at	AT1G30530	UGT78D1 (UDP-GLUCOSYL TRANSFERASE 78D1); UDP-glycosyltransferase/ quercetin 3-O-glucosyltransferase/ transferase, transferring glycosyl groups	1569.31	1.6095	0.0001	0	Down	red	3.39914	0.831682
Os.10125.1.S1_a_at	LOC_Os02g48560	fatty acid desaturase, putative, expressed	3001.7	1.4791	0.0032	0.0003	Down	green	7.58884	-0.737918	1.29e-14		Os.10172.1.S1_at	LOC_Os02g41510	MYB family transcription factor, putative, expressed	2408.5	0.5189	0	0	Up	red	28.2635	-0.478453	2.18e-14		249894_at	AT5G22580	protein_coding	2171.18	4.2315	0.0021	0.0001	Down	blue	69.9519	0.889977	5.38e-40		245253_at	AT4G15440	HPL1 (HYDROPEROXIDE LYASE 1); electron carrier/ heme binding / iron ion binding / monooxygenase	1565.22	1.5972	0.0001	0	Down	turquoise	11.5212	0.604603
Os.10136.1.S1_at	LOC_Os05g48630	expressed protein	2930.26	1.3659	0.0025	0.0002	Down	turquoise	181.583	0.885668	4.89e-27		Os.10174.1.S1_at	LOC_Os11g47460	MYB family transcription factor, putative, expressed	3381.02	1.2983	0.0002	0	Down	turquoise	22.7537	0.706071	1.42e-35		261981_at	AT1G33811	GDSL-motif lipase/hydrolase family protein	2196.31	4.1484	0.0024	0.0001	Down	blue	107.038	0.969644	2.4e-70		259383_at	AT3G16470	JR1	1407.85	1.5922	0	0	Down	grey	0.198402	0.696722
Os.10146.1.S1_at	LOC_Os03g59320	expressed protein	833.059	0.3047	0	0	Up	black	19.6245	0.922763	3.32e-33		Os.10175.1.S1_at	LOC_Os05g35500	MYB family transcription factor, putative, expressed	3110.8	0.8189	0	0	Up	brown	7.22841	0.453139	6.8e-13		251142_at	AT5G01015	unknown protein	2118.08	4.1025	0.0015	0	Down	blue	90.9261	0.94675	5.96e-57		266989_at	AT2G39330	JAL23 (JACALIN-RELATED LECTIN 23)	838.298	1.5901	0	0	Down	turquoise	2.84353	-0.416066
Os.10150.1.S1_at	LOC_Os03g12890	aminotransferase domain containing protein, putative, expressed	1188.01	0.3422	0	0	Up	blue	31.4962	0.67775	9.41e-12		Os.10180.1.S1_at	LOC_Os11g29140	expressed protein	3555.28	1.3447	0.0004	0	Down	yellow	27.3503	-0.104651	0.115871		257382_at	AT2G40750	WRKY54; transcription factor	1720.77	4.004	0.0001	0	Down	grey	1.28466	-0.58265	1.04e-11		253629_at	AT4G30450	glycine-rich protein	1634.49	1.5863	0.0002	0	Down	yellow	1.03567	0.535675
Os.10151.1.S1_at	LOC_Os11g26860	serine hydroxymethyltransferase, mitochondrial precursor, putative, expressed	2570.12	2.0648	0.0004	0	Down	brown	122.163	0.904274	8.15e-30		Os.10193.1.S1_at	LOC_Os08g09200	aconitate hydratase protein, putative, expressed	4037.75	0.6765	0.0028	0.0003	Up	blue	66.5398	-0.582337	5.26e-22		256796_at	AT3G22210	unknown protein	1695.3	3.9395	0.0001	0	Down	blue	122.739	0.987609	6.35e-92		261191_at	AT1G32900	starch synthase, putative	1136.63	1.5863	0	0	Down	yellow	9.21249	0.899491
Os.10166.1.S1_at	LOC_Os04g41680	CHIT3 - Chitinase family protein precursor, expressed	3144.18	0.793	0.0076	0.0006	Up	red	0.630106	0.469041	1.48e-05		Os.10197.1.S1_at	LOC_Os11g24060	permease domain containing protein, putative, expressed	1843.26	0.5884	0	0	Up	brown	17.4995	0.741398	7.51e-41		264014_at	AT2G21210	auxin-responsive protein, putative	1404.44	3.8886	0	0	Down	blue	101.56	0.963148	1.05e-65		260969_at	AT1G12240	ATBETAFRUCT4; beta-fructofuranosidase/ hydrolase, hydrolyzing O-glycosyl compounds	1697.99	1.5677	0.0004	0	Down	turquoise	9.27522	0.591407
Os.10172.1.S1_at	LOC_Os02g41510	MYB family transcription factor, putative, expressed	2583.54	1.4115	0.0005	0	Down	yellow	15.2374	0.736258	1.58e-14		Os.10200.1.S1_at	LOC_Os08g05620	cytochrome P450, putative, expressed	3444.74	1.2596	0.0002	0	Down	turquoise	180.756	0.492217	2.97e-15		259839_at	AT1G52190	proton-dependent oligopeptide transport (POT) family protein	2269.71	3.8175	0.0042	0.0002	Down	blue	98.1273	0.945657	1.8e-56		256603_at	AT3G28270	protein_coding	920.61	1.5558	0	0	Down	turquoise	24.911	0.730357
Os.10174.1.S1_at	LOC_Os11g47460	MYB family transcription factor, putative, expressed	2866.4	2.059	0.0019	0.0002	Down	brown	14.9083	0.380921	0.000580486		Os.10215.1.S1_at	LOC_Os02g01510	lactate/malate dehydrogenase, putative, expressed	3019.33	0.522	0	0	Up	blue	34.8486	-0.582097	5.51e-22		258589_at	AT3G04290	LTL1 (LI-TOLERANT LIPASE 1); carboxylesterase/ hydrolase, acting on ester bonds	2130.17	3.7879	0.0016	0	Down	blue	93.7419	0.941282	1.22e-54		250960_at	AT5G02940	protein_coding	1878.53	1.553	0.0023	0.0001	Down	turquoise	67.0838	0.911333
Os.10176.1.S1_at	LOC_Os07g10770	CESA8 - cellulose synthase, expressed	2252.67	1.8312	0.0001	0	Down	brown	168.01	0.93692	1.97e-36		Os.10244.1.S1_s_at	LOC_Os02g02340	glycerol-3-phosphate acyltransferase, putative, expressed	4010.02	0.707	0.0024	0.0002	Up	turquoise	41.3157	0.573134	3.22e-21		253255_at	AT4G34760	auxin-responsive family protein	1605.07	3.7689	0	0	Down	blue	29.1149	0.757306	1.86e-22		248625_at	AT5G48880	PKT2 (PEROXISOMAL 3-KETO-ACYL-COA THIOLASE 2); acetyl-CoA C-acyltransferase/ catalytic	1641.96	1.551	0.0002	0	Down	yellow	2.18097	0.610142
Os.10178.1.S1_a_at	LOC_Os07g24190	CESA3 - cellulose synthase, expressed	2561.59	1.8708	0.0004	0	Down	brown	137.569	0.889625	1.38e-27		Os.10245.1.S1_at	LOC_Os04g37700	expressed protein	3330.52	0.6135	0	0	Up	red	25.2021	-0.426933	1.8e-11		255856_at	AT1G66940	protein kinase-related	2254.14	3.768	0.0038	0.0001	Down	blue	91.7853	0.944869	3.95e-56		255604_at	AT4G01080	unknown protein	1883.24	1.5498	0.0024	0.0001	Down	turquoise	48.7488	0.845597
Os.10179.1.S1_at	LOC_Os06g03640	BAG domain containing protein, expressed	1079.92	2.3899	0	0	Down	brown	173.593	0.949739	4.45e-40		Os.10256.1.S1_at	LOC_Os03g27260	40S ribosomal protein S6, putative, expressed	3723.24	0.5871	0.0004	0	Up	blue	125.567	-0.577983	1.25e-21		267034_at	AT2G38310	unknown protein	2075.06	3.7227	0.0012	0	Down	yellow	5.17891	-0.898681	6.82e-42		255786_at	AT1G19670	ATCLH1 (ARABIDOPSIS THALIANA CORONATINE-INDUCED PROTEIN 1); chlorophyllase	1884.63	1.5422	0.0024	0.0001	Down	turquoise	47.6434	0.833624
Os.10183.1.S2_at	LOC_Os05g08370	CESA1 - cellulose synthase, expressed	1742.42	2.2699	0	0	Down	brown	160.924	0.936255	2.89e-36		Os.10275.1.S1_at	LOC_Os02g51080	FAD binding domain containing protein, expressed	3972.15	1.3056	0.005	0.0005	Down	turquoise	208.685	0.727326	1.19e-38		258920_at	AT3G10520	AHB2 (ARABIDOPSIS HAEMOGLOBIN 2); oxygen transporter	1461.19	3.6754	0	0	Down	blue	62.0703	0.878127	1.18e-37		256304_at	AT1G69523	UbiE/COQ5 methyltransferase family protein	1968.63	1.542	0.0042	0.0002	Down	turquoise	29.1203	0.774469
Os.10197.1.S1_at	LOC_Os11g24060	permease domain containing protein, putative, expressed	1433.18	0.2487	0	0	Up	turquoise	75.179	-0.742458	7.27e-15		Os.10277.1.S1_at	LOC_Os04g09654	O-methyltransferase, putative, expressed	3856.36	1.1511	0.0027	0.0002	Down	yellow	33.7699	-0.053054	0.42633		248028_at	AT5G55620	unknown protein	2282.27	3.5937	0.0044	0.0002	Down	blue	95.742	0.943481	1.53e-55		258321_at	AT3G22840	ELIP1 (EARLY LIGHT-INDUCABLE PROTEIN); chlorophyll binding	1013.69	1.5362	0	0	Down	yellow	2.43199	0.59192
Os.10200.1.S1_at	LOC_Os08g05620	cytochrome P450, putative, expressed	3088.67	1.8007	0.0046	0.0005	Down	turquoise	140.087	0.870421	4.25e-25		Os.10279.1.S1_at	LOC_Os01g64520	uricase, putative, expressed	3768.88	0.6661	0.0005	0	Up	turquoise	58.6153	0.724037	3.72e-38		250012_x_at	AT5G18060	auxin-responsive protein, putative	2089.26	3.5888	0.0012	0	Down	blue	57.1009	0.866923	1.17e-35		260205_at	AT1G70700	TIFY7	2032.85	1.5175	0.0067	0.0003	Down	turquoise	18.2032	0.722308
Os.10215.1.S1_at	LOC_Os02g01510	lactate/malate dehydrogenase, putative, expressed	1079.81	2.7006	0	0	Down	yellow	18.1656	0.807823	4e-19		Os.10280.1.A1_at	LOC_Os02g04510	UOS1, putative, expressed	1739.5	1.5604	0	0	Down	turquoise	132.377	0.485832	7.56e-15		258419_at	AT3G16670	unknown protein	1153.87	3.5655	0	0	Down	blue	71.4646	0.896345	2.29e-41		263150_at	AT1G54050	17.4 kDa class III heat shock protein (HSP17.4-CIII)	1428.94	1.509	0	0	Down	turquoise	8.21983	0.613946
Os.10238.1.S1_at	LOC_Os04g39814	Os4bglu9 - beta-glucosidase homologue, similar to Os4Bglu12 exoglucanase/beta-glucosidase, expressed	2189.16	0.6473	0	0	Up	green	8.93076	0.742273	7.44e-15		Os.10281.2.S1_x_at	LOC_Os09g06499	sulfate transporter 4.1, chloroplast precursor, putative, expressed	3534.96	1.1797	0.0003	0	Down	black	13.1892	0.548726	3.01e-19		263549_at	AT2G21650	MEE3 (MATERNAL EFFECT EMBRYO ARREST 3); DNA binding / transcription factor	1846.32	3.559	0.0002	0	Down	blue	43.4621	0.82714	8.46e-30		257365_x_at	AT2G26020	PDF1.2b (plant defensin 1.2b)	986.928	1.5055	0	0	Down	grey	0.0838457	-0.776494
Os.10240.1.S1_at	LOC_Os01g65680	4,5-DOPA dioxygenase extradiol, putative, expressed	1836.47	2.8259	0	0	Down	black	10.6519	-0.829641	6.32e-21		Os.10293.1.S1_at	LOC_Os07g42510	AP2 domain containing protein, expressed	2912.15	0.6331	0	0	Up	blue	12.7203	-0.574323	2.55e-21		265724_at	AT2G32100	OFP16 (ARABIDOPSIS THALIANA OVATE FAMILY PROTEIN 16)	1976.1	3.485	0.0006	0	Down	blue	45.4035	0.839627	1.83e-31		245306_at	AT4G14690	ELIP2 (EARLY LIGHT-INDUCIBLE PROTEIN 2); chlorophyll binding	1838.61	1.5053	0.0015	0	Down	blue	6.56606	-0.567166
Os.10246.3.S1_at	LOC_Os06g06460	histone H3, putative, expressed	2730.65	1.7303	0.001	0.0001	Down	brown	87.4158	0.830469	5.34e-21		Os.10300.1.S1_x_at	LOC_Os01g01840	helix-loop-helix DNA-binding domain containing protein, expressed	2711.44	1.1136	0	0	Down	yellow	11.5718	-0.225185	0.000630755		260427_at	AT1G72430	auxin-responsive protein-related	2410.66	3.4631	0.0096	0.0005	Down	grey	1.74492	0.774303	5.35e-24		247360_at	AT5G63450	CYP94B1; electron carrier/ heme binding / iron ion binding / monooxygenase/ oxygen binding	1815.13	1.4824	0.0012	0	Down	black	2.87074	0.814601
Os.10246.4.S1_x_at	LOC_Os06g06510	histone H3, putative, expressed	2563.28	2.0367	0.0004	0	Down	brown	80.7835	0.826091	1.29e-20		Os.10310.1.S1_at	LOC_Os01g38359	peptidyl-prolyl cis-trans isomerase, FKBP-type, putative, expressed	3087.37	0.7381	0	0	Up	turquoise	15.3275	0.324887	5.61e-07		251017_at	AT5G02760	protein phosphatase 2C family protein / PP2C family protein	2138.34	3.4405	0.0017	0	Down	blue	59.1998	0.879046	7.91e-38		265400_at	AT2G10940	protease inhibitor/seed storage/lipid transfer protein (LTP) family protein	741.702	1.4809	0	0	Down	green	15.1768	0.936989
Os.10246.5.S1_at	LOC_Os06g06490	U-box domain containing heat shock protein, putative, expressed	1999.18	1.9238	0	0	Down	brown	85.5342	0.817869	6.35e-20		Os.10346.1.S1_at	LOC_Os01g52790	cytochrome P450 72A1, putative, expressed	3300.55	0.5722	0	0	Up	blue	54.1359	-0.573885	2.78e-21		254250_at	AT4G23290	protein kinase family protein	1980.26	3.3998	0.0007	0	Down	blue	91.1828	0.943157	2.09e-55		267093_at	AT2G38170	CAX1 (cation exchanger 1); calcium ion transmembrane transporter/ calcium:cation antiporter/ calcium:hydrogen antiporter	1105.26	1.4744	0	0	Down	turquoise	76.5538	0.938998
Os.10251.1.S1_at	LOC_Os10g33370	3-ketoacyl-CoA synthase precursor, putative, expressed	2986.61	1.8075	0.0031	0.0003	Down	red	23.0843	0.92156	5.83e-33		Os.10348.1.S1_at	LOC_Os01g41430	UDP-glucoronosyl and UDP-glucosyl transferase, putative, expressed	1352.94	0.3928	0	0	Up	red	27.6173	-0.573725	2.87e-21		249008_at	AT5G44680	methyladenine glycosylase family protein	2003.36	3.3849	0.0007	0	Down	blue	113.787	0.978268	2.27e-78		264886_at	AT1G61120	TPS04 (TERPENE SYNTHASE 04); (E,E)-geranyllinalool synthase	1602.98	1.4724	0	0	Up	turquoise	3.51855	0.500279
Os.10275.1.S1_at	LOC_Os02g51080	FAD binding domain containing protein, expressed	1985.21	1.7883	0	0	Down	turquoise	195.39	0.903855	9.55e-30		Os.10356.1.S1_at	LOC_Os03g08320	ZIM domain containing protein, putative, expressed	2042.8	0.4555	0	0	Up	red	31.2642	-0.449007	1.16e-12		257506_at	AT1G29440	protein_coding	1968.72	3.3744	0.0006	0	Down	blue	73.6992	0.911225	5.94e-45		255403_at	AT4G03400	DFL2 (DWARF IN LIGHT 2)	1364.05	1.4604	0	0	Down	turquoise	19.3071	0.726393
Os.10299.1.S1_at	LOC_Os05g30140	RNA recognition motif containing protein, expressed	2194.28	0.4623	0	0	Up	green	7.34757	0.692522	2.16e-12		Os.10360.1.S1_at	LOC_Os10g38110	cytochrome P450, putative, expressed	3568.35	0.7824	0.0001	0	Up	yellow	17.1346	0.17046	0.0100844		261221_at	AT1G19960	protein_coding	2175.19	3.3588	0.0021	0.0001	Down	grey	1.01001	-0.432865	1.51e-06		266108_at	AT2G37900	proton-dependent oligopeptide transport (POT) family protein	1512.28	1.4596	0	0	Down	blue	6.21914	-0.577821
Os.10305.1.S1_at	LOC_Os08g41880	nucleotide pyrophosphatase/phosphodiesterase, putative, expressed	2418.72	2.0313	0.0002	0	Down	brown	9.96786	0.54084	3.19e-07		Os.10370.1.S1_x_at	LOC_Os06g21210	glycine rich protein family protein, putative, expressed	2948.81	0.8722	0	0	Up	turquoise	60.0791	0.536675	2.48e-18		257203_at	AT3G23730	xyloglucan:xyloglucosyl transferase, putative / xyloglucan endotransglycosylase, putative / endo-xyloglucan transferase, putative	2265.45	3.3158	0.0041	0.0002	Down	yellow	1.39294	-0.616219	2.92e-13		262883_at	AT1G64780	ATAMT1;2 (AMMONIUM TRANSPORTER 1;2); ammonium transmembrane transporter	1207.02	1.4583	0	0	Down	yellow	11.4089	0.928356
Os.10306.2.S1_x_at	LOC_Os01g24480	DUF1399 containing protein, putative, expressed	2265.07	0.5061	0.0001	0	Up	turquoise	81.9849	-0.808773	3.38e-19		Os.10370.2.S1_x_at	LOC_Os07g47640	ultraviolet-B-repressible protein, putative, expressed	4050.11	1.2752	0.0075	0.0008	Down	turquoise	174.3	0.710529	3.39e-36		266215_at	AT2G06850	EXGT-A1 (ENDOXYLOGLUCAN TRANSFERASE); hydrolase, acting on glycosyl bonds / xyloglucan:xyloglucosyl transferase	2048.51	3.3011	0.001	0	Down	yellow	1.26077	-0.605568	9.49e-13		247933_at	AT5G56980	unknown protein	2183.32	1.4536	0.0093	0.0006	Up	black	1.09603	0.632556
Os.10310.1.S1_at	LOC_Os01g38359	peptidyl-prolyl cis-trans isomerase, FKBP-type, putative, expressed	1133.96	3.1472	0	0	Down	magenta	2.2665	0.721748	8.96e-14		Os.10374.2.S1_at	LOC_Os12g02589	hydrolase, alpha/beta fold family protein, putative, expressed	4050.63	1.0064	0.0075	0.0008	Down	yellow	47.7867	0.212319	0.00129082		258468_at	AT3G06070	unknown protein	1688	3.301	0.0001	0	Down	blue	59.7742	0.871772	1.69e-36		266516_at	AT2G47880	glutaredoxin family protein	1888.74	1.4517	0.0024	0.0001	Down	turquoise	60.2911	0.901131
Os.10311.1.S1_a_at	LOC_Os06g14324	caleosin related protein, putative, expressed	1837.29	1.8679	0	0	Down	turquoise	120.613	0.809888	2.77e-19		Os.10383.1.S1_at	LOC_Os07g10300	expressed protein	3275.13	0.6111	0	0	Up	blue	155.264	-0.567765	9.01e-21		246487_at	AT5G16030	unknown protein	1893.71	3.2774	0.0002	0	Down	blue	103.76	0.96153	1.11e-64		263133_at	AT1G78450	SOUL heme-binding family protein	1405.33	1.4484	0	0	Down	blue	20.0453	-0.758169
Os.10316.1.S1_at	LOC_Os01g39330	helix-loop-helix DNA-binding domain containing protein, expressed	2073.06	2.5327	0	0	Down	yellow	22.5475	0.842133	4.46e-22		Os.10384.1.S1_at	LOC_Os03g10950	protein phosphatase 2C, putative, expressed	2974.77	0.6409	0	0	Up	red	25.8219	-0.461559	2.23e-13		247880_at	AT5G57780	protein_coding	2346.39	3.2566	0.0065	0.0003	Down	blue	67.597	0.901809	1.29e-42		245816_at	AT1G26210	unknown protein	1795.87	1.4436	0.001	0	Down	turquoise	31.9892	0.783428
Os.10324.1.S1_at	LOC_Os04g39840	Os4bglu10 - beta-glucosidase homologue, similar to Os4Bglu12 exoglucanase/beta-glucosidase, expressed	3092.81	0.6107	0.0063	0.0005	Up	green	15.4848	0.855675	1.92e-23		Os.10399.1.S1_at	LOC_Os05g02310	soluble inorganic pyrophosphatase, putative, expressed	3989.35	0.8027	0.0021	0.0002	Up	green	6.94054	0.285753	1.23e-05		266123_at	AT2G45180	protease inhibitor/seed storage/lipid transfer protein (LTP) family protein	1782.86	3.233	0.0002	0	Down	blue	112.532	0.97308	3.16e-73		264102_at	AT1G79270	ECT8 (evolutionarily conserved C-terminal region 8)	1747.14	1.4435	0.0007	0	Down	turquoise	12.0424	0.633766
Os.10339.1.S1_at	LOC_Os03g04770	beta-amylase, putative, expressed	666.605	0.1625	0	0	Up	blue	64.119	0.803523	8.52e-19		Os.10401.1.S1_s_at	LOC_Os08g42350	nodulin MtN3 family protein, putative, expressed	696.295	0.5504	0	0	Up	grey	0.255998	-0.441591	2.98e-12		249037_at	AT5G44130	FLA13 (FASCICLIN-LIKE ARABINOGALACTAN PROTEIN 13 PRECURSOR)	1463.67	3.2322	0	0	Down	blue	99.4723	0.952667	9.58e-60		258100_at	AT3G23550	MATE efflux family protein	1902.02	1.4382	0.0007	0	Up	blue	1.9295	0.475139
Os.10352.1.S1_at	LOC_Os05g01470	methionine S-methyltransferase, putative, expressed	2663.21	2.6019	0.0007	0.0001	Down	yellow	9.74238	0.660526	4.71e-11		Os.10406.1.S1_at	LOC_Os05g40820	ribosomal protein L24, putative, expressed	3873.82	0.6151	0.001	0.0001	Up	blue	114.574	-0.565728	1.33e-20		261825_at	AT1G11545	xyloglucan:xyloglucosyl transferase, putative / xyloglucan endotransglycosylase, putative / endo-xyloglucan transferase, putative	1987.44	3.1622	0.0007	0	Down	grey	1.16629	0.0463084	0.624663		266719_at	AT2G46830	CCA1 (CIRCADIAN CLOCK ASSOCIATED 1); DNA binding / transcription activator/ transcription factor/ transcription repressor	1834.93	1.4348	0.0014	0	Down	yellow	7.83742	0.808227
Os.10356.1.S1_at	LOC_Os03g08320	ZIM domain containing protein, putative, expressed	1705.6	0.3899	0	0	Up	blue	28.9259	0.664812	3.19e-11		Os.10410.1.S1_at	LOC_Os08g02210	expressed protein	4052.66	1.226	0.0076	0.0009	Down	turquoise	224.034	0.924437	3.58e-96		266899_at	AT2G34620	mitochondrial transcription termination factor-related / mTERF-related	1884.6	3.1563	0.0002	0	Down	blue	107.443	0.967346	1.34e-68		256751_at	AT3G27170	CLC-B (CHLORIDE CHANNEL B); anion channel/ voltage-gated chloride channel	1662.67	1.4324	0.0003	0	Down	blue	4.59494	-0.512377
Os.10358.1.A1_at	LOC_Os10g04270	jacalin-like lectin domain containing protein, expressed	3189.94	1.5777	0.0066	0.0008	Down	brown	20.9784	0.656147	6.98e-11		Os.10411.1.S1_at	LOC_Os01g62190	ZOS1-15 - C2H2 zinc finger protein, expressed	2791.31	0.4909	0	0	Up	red	35.16	-0.437098	5.22e-12		266745_at	AT2G02950	PKS1 (PHYTOCHROME KINASE SUBSTRATE 1); protein binding	2386.88	3.0823	0.0083	0.0004	Down	blue	42.8863	0.821675	4.11e-29		259640_at	AT1G52400	BGLU18 (BETA GLUCOSIDASE 18); catalytic/ cation binding / hydrolase, hydrolyzing O-glycosyl compounds	1992.1	1.4298	0.0049	0.0002	Down	grey	0.742069	-0.00082075
Os.10360.1.S1_at	LOC_Os10g38110	cytochrome P450, putative, expressed	1966.23	0.8745	0	0	Up	brown	6.53715	-0.476291	1.04e-05		Os.10424.1.S1_at	LOC_Os08g34220	omega-6 fatty acid desaturase, chloroplast precursor, putative, expressed	3553.97	1.0946	0.0004	0	Down	brown	97.0276	0.378859	3.68e-09		259783_at	AT1G29510	SAUR68 (SMALL AUXIN UPREGULATED 68)	1958.24	3.0737	0.0005	0	Down	blue	99.1008	0.956799	6.45e-62		263174_at	AT1G54040	ESP (EPITHIOSPECIFIER PROTEIN); enzyme regulator	1553.48	1.4206	0.0001	0	Down	green	4.50596	0.706543
Os.10370.1.S1_x_at	LOC_Os06g21210	glycine rich protein family protein, putative, expressed	2157.92	0.5808	0	0	Up	black	14.9772	0.884904	6.21e-27		Os.10425.1.S1_at	LOC_Os03g57349	expressed protein	3860.6	1.2914	0.0027	0.0003	Down	brown	13.0697	0.569942	5.95e-21		253061_at	AT4G37610	BT5 (BTB AND TAZ DOMAIN PROTEIN 5); protein binding / transcription regulator	2233.14	3.0682	0.0033	0.0001	Down	turquoise	2.08938	0.37979	3.08e-05		252363_at	AT3G48460	GDSL-motif lipase/hydrolase family protein	1339.53	1.4186	0	0	Down	red	2.84478	0.741573
Os.10370.2.S1_x_at	LOC_Os07g47640	ultraviolet-B-repressible protein, putative, expressed	1608.79	2.0383	0	0	Down	turquoise	214.723	0.928969	1.54e-34		Os.10433.1.S1_at	LOC_Os03g07370	HNH endonuclease domain-containing protein, putative, expressed	3419.11	1.1121	0.0002	0	Down	brown	54.8127	0.739909	1.3e-40		255962_at	AT1G22330	RNA binding / nucleic acid binding / nucleotide binding	2127.45	2.992	0.0015	0	Down	blue	20.4934	0.714888	4.14e-19		246781_at	AT5G27350	SFP1; carbohydrate transmembrane transporter/ sugar:hydrogen symporter	1699.53	1.4155	0.0004	0	Down	turquoise	27.6561	0.751338
Os.10373.1.S1_at	LOC_Os07g41410	EGG APPARATUS-1, putative, expressed	1466.09	2.6907	0	0	Down	greenyellow	3.73936	-0.819715	4.47e-20		Os.10453.1.S1_at	LOC_Os06g36700	T-complex protein, putative, expressed	3841.19	0.6188	0.0008	0.0001	Up	blue	160.445	-0.565416	1.41e-20		257964_at	AT3G19850	phototropic-responsive NPH3 family protein	2165.99	2.9727	0.002	0.0001	Down	blue	84.9565	0.926982	1.64e-49		252863_at	AT4G39800	MIPS1 (MYO-INOSITOL-1-PHOSTPATE SYNTHASE 1); inositol-3-phosphate synthase	1616.12	1.4152	0.0001	0	Down	red	3.27825	0.814685
Os.10378.2.A1_s_at	LOC_Os01g72570	expressed protein	3106.3	0.4672	0.0066	0.0005	Up	blue	69.6609	0.832479	3.53e-21		Os.10464.1.S1_at	LOC_Os10g05230	zinc finger, C3HC4 type domain containing protein, expressed	3970.93	0.6832	0.0019	0.0002	Up	blue	41.6219	-0.56531	1.44e-20		249052_at	AT5G44420	PDF1.2	2305.54	2.9301	0.0051	0.0002	Down	turquoise	13.641	-0.626868	8.58e-14		261150_at	AT1G19640	JMT (JASMONIC ACID CARBOXYL METHYLTRANSFERASE); jasmonate O-methyltransferase	2119.67	1.4042	0.0054	0.0003	Up	turquoise	17.768	0.698955
Os.10379.1.S1_at	LOC_Os02g49860	AWPM-19-like membrane family protein, putative, expressed	1396.77	0.3115	0	0	Up	magenta	2.38018	-0.708398	4.03e-13		Os.10471.1.S1_a_at	LOC_Os06g37440	elongation factor 1-gamma, putative, expressed	3667.05	0.5845	0.0002	0	Up	blue	141.505	-0.547594	3.68e-19		260266_at	AT1G68520	zinc finger (B-box type) family protein	2006.7	2.8331	0.0008	0	Down	blue	102.302	0.953492	3.66e-60		256057_at	AT1G07180	NDA1 (ALTERNATIVE NAD(P)H DEHYDROGENASE 1); NADH dehydrogenase	1816	1.4013	0.0012	0	Down	yellow	11.912	0.919836
Os.10381.1.S1_at	LOC_Os06g06080	serine esterase family protein, putative, expressed	2223.25	0.4001	0.0001	0	Up	blue	11.9617	0.584077	1.98e-08		Os.10473.1.S1_at	LOC_Os12g25690	UDP-glucose 6-dehydrogenase, putative, expressed	3975.71	0.7589	0.002	0.0002	Up	magenta	6.63962	0.362401	1.88e-08		250582_at	AT5G07580	DNA binding / transcription factor	2229.14	2.8286	0.0032	0.0001	Down	blue	18.6923	0.682682	5.99e-17		249769_at	AT5G24120	SIGE (SIGMA FACTOR E); DNA binding / DNA-directed RNA polymerase/ sigma factor/ transcription factor	1673.87	1.3992	0.0003	0	Down	yellow	10.3848	0.898937
Os.10391.1.S1_a_at	LOC_Os05g51630	early-responsive to dehydration protein-related, putative, expressed	1826.18	0.4143	0	0	Up	blue	33.5644	0.71716	1.52e-13		Os.10474.1.S1_s_at	LOC_Os05g33270	GDSL-like lipase/acylhydrolase, putative, expressed	4046.5	0.687	0.003	0.0003	Up	blue	14.4906	-0.545602	5.24e-19		265704_at	AT2G03420	unknown protein	2367.94	2.8105	0.0073	0.0003	Down	blue	113.648	0.970785	2.9e-71		261892_at	AT1G80840	WRKY40; transcription factor	1190.25	1.3982	0	0	Up	brown	3.99592	0.652365
Os.10399.1.S1_at	LOC_Os05g02310	soluble inorganic pyrophosphatase, putative, expressed	1706.95	1.7821	0	0	Down	brown	83.4842	0.835781	1.77e-21		Os.10490.1.S1_at	LOC_Os03g58230	plant-specific domain TIGR01615 family protein, expressed	3549.95	1.2968	0.0004	0	Down	turquoise	150.748	0.70145	6.08e-35		250936_at	AT5G03120	unknown protein	1974.64	2.7666	0.0006	0	Down	blue	101.24	0.958048	1.29e-62		249910_at	AT5G22630	ADT5 (arogenate dehydratase 5); arogenate dehydratase/ prephenate dehydratase	2004.15	1.397	0.0022	0.0001	Up	turquoise	29.5392	-0.787419
Os.10403.1.S1_at	LOC_Os03g55350	OsSub31 - Putative Subtilisin homologue, expressed	2130.77	1.3793	0	0	Down	brown	109.644	0.861763	4.2e-24		Os.10498.1.S1_at	LOC_Os10g35100	expressed protein	4074.9	0.9014	0.0084	0.001	Down	yellow	31.0995	-0.00595495	0.928902		256096_at	AT1G13650	protein_coding	1810.84	2.7666	0.0001	0	Down	blue	36.7916	0.790945	1.21e-25		265984_at	AT2G24210	TPS10 (terpene synthase 10); (E)-beta-ocimene synthase/ myrcene synthase	2013.23	1.3963	0.0059	0.0003	Down	turquoise	6.76934	0.602228
Os.10410.1.S1_at	LOC_Os08g02210	expressed protein	1424.36	2.6949	0	0	Down	turquoise	146.62	0.858923	8.62e-24		Os.10501.1.S1_at	LOC_Os07g39430	mTERF family protein, expressed	3974.92	1.0287	0.0051	0.0005	Down	brown	36.6283	0.265921	4.96e-05		245757_at	AT1G35140	PHI-1 (PHOSPHATE-INDUCED 1)	1772.19	2.766	0.0002	0	Down	brown	1.9416	0.522928	2.39e-09		252123_at	AT3G51240	F3H (FLAVANONE 3-HYDROXYLASE); naringenin 3-dioxygenase	897.694	1.3953	0	0	Down	yellow	3.82922	0.678727
Os.10411.1.S1_at	LOC_Os01g62190	ZOS1-15 - C2H2 zinc finger protein, expressed	983.825	0.2014	0	0	Up	turquoise	52.5661	-0.689313	3e-12		Os.10502.1.S1_at	LOC_Os07g28614	expressed protein	3264.73	1.0883	0.0001	0	Down	yellow	27.2205	-0.0445873	0.503879		252972_at	AT4G38840	auxin-responsive protein, putative	1867.24	2.7535	0.0002	0	Down	blue	105.648	0.965533	2.63e-67		247175_at	AT5G65280	GCL1 (GCR2-LIKE 1); catalytic	1920.83	1.3948	0.0029	0.0001	Down	blue	7.18484	-0.530001
Os.10424.1.S1_at	LOC_Os08g34220	omega-6 fatty acid desaturase, chloroplast precursor, putative, expressed	2981.84	2.199	0.003	0.0003	Down	turquoise	186.341	0.925137	1.06e-33		Os.10521.1.S1_at	LOC_Os02g17940	leucoanthocyanidin dioxygenase, putative, expressed	3674.68	1.083	0.0009	0.0001	Down	brown	133.354	0.909678	7.96e-88		249727_at	AT5G35490	unknown protein	2245.84	2.7437	0.0036	0.0001	Down	turquoise	69.2104	-0.833283	1.34e-30		250794_at	AT5G05270	chalcone-flavanone isomerase family protein	1697.38	1.3941	0.0004	0	Down	yellow	4.24931	0.671613
Os.10426.1.S1_at	LOC_Os03g04470	expressed protein	1838.53	1.8954	0	0	Down	turquoise	76.5614	0.777779	5.48e-17		Os.10522.2.S1_at	LOC_Os05g22614	PTAC16, putative, expressed	2615.78	1.6	0	0	Down	turquoise	160.157	0.837419	5.89e-61		262283_at	AT1G68590	plastid-specific 30S ribosomal protein 3, putative / PSRP-3, putative	1639.83	2.7001	0.0001	0	Down	blue	118.729	0.9712	1.32e-71		253405_at	AT4G32800	AP2 domain-containing transcription factor TINY, putative	1981.5	1.394	0.0046	0.0002	Down	green	2.04402	0.614573
Os.10428.1.S1_at	LOC_Os02g14170	peroxidase precursor, putative, expressed	1094.39	2.7274	0	0	Down	brown	28.2337	0.666293	2.78e-11		Os.10528.1.S1_s_at	LOC_Os09g39430	GDSL-like lipase/acylhydrolase, putative, expressed	4097.99	0.8575	0.0041	0.0005	Up	yellow	3.10349	-0.0788435	0.236737		267635_at	AT2G42220	rhodanese-like domain-containing protein	1573.06	2.668	0	0	Down	blue	116.764	0.969809	1.78e-70		262232_at	AT1G68600	unknown protein	1644.23	1.3889	0.0002	0	Down	turquoise	38.734	0.802899
Os.10473.1.S1_at	LOC_Os12g25690	UDP-glucose 6-dehydrogenase, putative, expressed	2862.62	1.9033	0.0019	0.0002	Down	brown	134.074	0.909969	8.83e-31		Os.1054.1.A1_at	LOC_Os01g02900	glycosyltransferase, putative, expressed	3984.86	0.8239	0.002	0.0002	Up	turquoise	48.7068	0.968455	9.08e-138		251036_at	AT5G02160	unknown protein	1664.83	2.6306	0.0001	0	Down	blue	102.578	0.945016	3.41e-56		248793_at	AT5G47240	atnudt8 (Arabidopsis thaliana Nudix hydrolase homolog 8); hydrolase	1943.47	1.3881	0.0034	0.0001	Down	pink	0.446007	0.700868
Os.10494.1.S1_at	LOC_Os01g14140	X8 domain containing protein, expressed	2299.77	1.5695	0.0001	0	Down	brown	82.4169	0.82018	4.09e-20		Os.10551.1.S1_at	LOC_Os10g32550	T-complex protein, putative, expressed	3573.79	0.5695	0.0001	0	Up	blue	109.294	-0.544785	6.05e-19		247189_at	AT5G65390	AGP7	2161.18	2.6264	0.0019	0.0001	Down	turquoise	51.2328	0.808788	1.4e-27		254122_at	AT4G24510	CER2 (ECERIFERUM 2); transferase/ transferase, transferring acyl groups other than amino-acyl groups	1157.34	1.3876	0	0	Down	green	6.72301	0.834914
Os.10505.1.S1_a_at	LOC_Os10g39010	TKL_IRAK_CrRLK1L-1.16 - The CrRLK1L-1 subfamily has homology to the CrRLK1L homolog, expressed	2282.06	2.5128	0.0001	0	Down	blue	39.581	-0.700621	9.3e-13		Os.10560.1.S1_at	LOC_Os07g36450	PPR repeat domain containing protein, putative, expressed	3787.89	0.7158	0.0005	0	Up	blue	88.7247	-0.543169	8.04e-19		253871_at	AT4G27440	PORB (PROTOCHLOROPHYLLIDE OXIDOREDUCTASE B); oxidoreductase/ protochlorophyllide reductase	1759.1	2.5843	0.0002	0	Down	blue	61.6214	0.856745	5.43e-34		250793_at	AT5G05600	oxidoreductase, 2OG-Fe(II) oxygenase family protein	1796.2	1.3833	0.001	0	Down	grey	1.02014	0.729653
Os.10507.1.S1_at	LOC_Os02g45310	dehydration response related protein, putative, expressed	2490.51	1.5343	0.0003	0	Down	brown	20.3364	0.533108	5.04e-07		Os.10561.1.S1_at	LOC_Os07g10830	dolichyl-diphosphooligosaccharide--protein glycosyltransferase 48 kDasubunit precursor, putative, expressed	3699.09	0.5786	0.0003	0	Up	blue	146.19	-0.542495	9.04e-19		264037_at	AT2G03750	sulfotransferase family protein	2256.43	2.5688	0.0038	0.0001	Down	blue	117.722	0.980494	5.67e-81		255298_at	AT4G04840	methionine sulfoxide reductase domain-containing protein / SeIR domain-containing protein	1998.18	1.3827	0.0051	0.0002	Down	turquoise	63.9697	0.900691
Os.10521.1.S1_at	LOC_Os02g17940	leucoanthocyanidin dioxygenase, putative, expressed	2635.79	2.5279	0.0006	0	Down	turquoise	122.03	0.869068	6.15e-25		Os.10570.1.S1_at	LOC_Os06g35960	HSF-type DNA-binding domain containing protein, expressed	3183.04	0.6501	0	0	Up	brown	23.1661	0.289716	9.15e-06		257365_x_at	AT2G26020	PDF1.2b (plant defensin 1.2b)	2296.78	2.5462	0.0048	0.0002	Down	turquoise	18.6222	-0.669368	3.91e-16		253872_at	AT4G27410	RD26 (RESPONSIVE TO DESICCATION 26); transcription activator/ transcription factor	2061.41	1.3821	0.0035	0.0002	Up	blue	1.07748	0.339033
Os.10522.2.S1_x_at	LOC_Os05g22614	PTAC16, putative, expressed	773.257	3.8163	0	0	Down	turquoise	172.436	0.901061	2.69e-29		Os.10576.1.S1_at	LOC_Os02g33550	harpin-induced protein 1 domain containing protein, expressed	3200.61	1.4637	0.0001	0	Down	black	55.8695	0.628425	2.39e-26		266279_at	AT2G29290	tropinone reductase, putative / tropine dehydrogenase, putative	1832.63	2.546	0.0002	0	Down	blue	119.527	0.981565	2.47e-82		257021_at	AT3G19710	BCAT4 (BRANCHED-CHAIN AMINOTRANSFERASE4); catalytic/ methionine-oxo-acid transaminase	1353.1	1.3819	0	0	Down	red	5.08699	0.643998
Os.10534.1.S1_at	LOC_Os05g09704	HAD superfamily phosphatase, putative, expressed	2677.21	1.634	0.0008	0.0001	Down	red	29.9855	0.957806	6.69e-43		Os.10579.1.S1_at	LOC_Os08g02700	fructose-bisphospate aldolase isozyme, putative, expressed	2117.6	0.4192	0	0	Up	blue	37.4158	-0.542492	9.05e-19		249862_at	AT5G22920	zinc finger (C3HC4-type RING finger) family protein	1878.94	2.543	0.0002	0	Down	grey	1.9731	0.560276	9.07e-11		265118_at	AT1G62660	beta-fructosidase (BFRUCT3) / beta-fructofuranosidase / invertase, vacuolar	1959.74	1.375	0.0039	0.0002	Down	turquoise	35.9732	0.793376
Os.1054.1.A1_at	LOC_Os01g02900	glycosyltransferase, putative, expressed	1096.15	2.424	0	0	Down	yellow	6.20814	0.531392	5.57e-07		Os.10583.1.S1_s_at	LOC_Os06g04920	zinc finger family protein, putative, expressed	1155.4	1.8607	0	0	Down	brown	54.7259	0.47157	5.71e-14		259788_at	AT1G29670	GDSL-motif lipase/hydrolase family protein	2374.1	2.5371	0.0076	0.0004	Down	blue	91.1638	0.924785	8.09e-49		263161_at	AT1G54020	myrosinase-associated protein, putative	1044.33	1.3731	0	0	Down	turquoise	41.2872	-0.838489
Os.10546.1.S1_s_at	LOC_Os09g34230	UDP-glucoronosyl/UDP-glucosyl transferase, putative, expressed	2109.57	0.4806	0	0	Up	blue	16.3653	0.533129	5.03e-07		Os.10591.1.S1_at	LOC_Os04g50790	RNA recognition motif, putative, expressed	2922.79	0.6592	0	0	Up	red	33.9855	-0.272818	3.09e-05		254102_at	AT4G25050	ACP4 (acyl carrier protein 4); acyl carrier	2036	2.5358	0.0009	0	Down	blue	118.149	0.975001	5.28e-75		263709_at	AT1G09310	unknown protein	1800	1.3727	0.0011	0	Down	red	3.54261	0.752514
Os.10570.1.S1_at	LOC_Os06g35960	HSF-type DNA-binding domain containing protein, expressed	168.141	0.0748	0	0	Up	blue	78.14	0.866526	1.22e-24		Os.10612.1.S1_at	LOC_Os03g61960	2Fe-2S iron-sulfur cluster binding domain containing protein, expressed	3634.68	0.5794	0.0002	0	Up	blue	113.056	-0.540604	1.26e-18		255852_at	AT1G66970	SVL2 (SHV3-LIKE 2); glycerophosphodiester phosphodiesterase/ kinase	2147.87	2.5198	0.0018	0.0001	Down	blue	113.537	0.965354	3.5e-67		250533_at	AT5G08640	FLS (FLAVONOL SYNTHASE); flavonol synthase	1291.42	1.371	0	0	Down	yellow	4.29054	0.634396
Os.10576.1.S1_at	LOC_Os02g33550	harpin-induced protein 1 domain containing protein, expressed	1393.6	1.9879	0	0	Down	brown	172.243	0.934885	6.33e-36		Os.10620.1.S1_at	LOC_Os05g07940	glyoxalase family protein, putative, expressed	2031.46	0.5416	0	0	Up	blue	7.89783	-0.53507	3.26e-18		245325_at	AT4G14130	XTR7 (XYLOGLUCAN ENDOTRANSGLYCOSYLASE 7); hydrolase, acting on glycosyl bonds / hydrolase, hydrolyzing O-glycosyl compounds / xyloglucan:xyloglucosyl transferase	2163.43	2.5023	0.0019	0.0001	Down	turquoise	88.6243	0.891428	2.67e-40		250892_at	AT5G03760	ATCSLA09; mannan synthase/ transferase, transferring glycosyl groups	1573.56	1.3683	0.0001	0	Down	blue	9.46414	-0.513197
Os.10578.1.A1_at	LOC_Os03g20420	alpha-N-arabinofuranosidase A, putative, expressed	3248.79	1.5308	0.0081	0.001	Down	brown	60.7367	0.739214	1.09e-14		Os.10623.1.S1_x_at	LOC_Os08g12449	expressed protein	3315.39	1.3083	0.0001	0	Down	turquoise	45.4701	0.678339	5.93e-32		248910_at	AT5G45820	CIPK20 (CBL-INTERACTING PROTEIN KINASE 20); kinase/ protein serine/threonine kinase	1539.9	2.4871	0	0	Down	blue	15.0241	0.667627	4.96e-16		245701_at	AT5G04140	GLU1 (GLUTAMATE SYNTHASE 1); glutamate synthase (ferredoxin)	1951.65	1.3657	0.0036	0.0001	Down	turquoise	66.7539	0.907707
Os.10579.1.S1_at	LOC_Os08g02700	fructose-bisphospate aldolase isozyme, putative, expressed	2771.88	0.52	0.0017	0.0001	Up	blue	24.7806	0.682581	5.87e-12		Os.10628.1.S1_at	LOC_Os02g03730	SWIB/MDM2 domain containing protein, expressed	3542.34	0.652	0.0001	0	Up	blue	128.648	-0.534544	3.56e-18		256015_at	AT1G19150	LHCA6; chlorophyll binding	2130.93	2.4771	0.002	0.0001	Up	blue	121.851	0.976253	3.08e-76		251658_at	AT3G57020	strictosidine synthase family protein	1555	1.3635	0.0001	0	Down	yellow	10.4911	0.902424
Os.10580.1.S1_at	LOC_Os01g34790	expressed protein	3206.34	1.709	0.007	0.0008	Down	turquoise	72.8947	0.756561	1.14e-15		Os.10636.1.A1_at	LOC_Os06g06470	U-box domain containing heat shock protein, putative, expressed	3943.35	0.7903	0.0016	0.0002	Up	yellow	2.55341	-0.056023	0.400868		252607_at	AT3G44990	XTR8 (XYLOGLUCAN ENDO-TRANSGLYCOSYLASE-RELATED 8); hydrolase, acting on glycosyl bonds / xyloglucan:xyloglucosyl transferase	2205.21	2.4764	0.0025	0.0001	Down	turquoise	13.9034	0.63848	2.14e-14		254794_at	AT4G12970	unknown protein	1071.96	1.3605	0	0	Down	turquoise	53.1095	0.862648
Os.10583.1.S1_at	LOC_Os06g04920	zinc finger family protein, putative, expressed	1416.8	3.0462	0	0	Down	turquoise	89.7907	0.799846	1.6e-18		Os.10665.1.S1_at	LOC_Os12g05550	sialyltransferase family domain containing protein, expressed	3407.95	1.251	0.0002	0	Down	turquoise	142.837	0.845881	2.39e-63		260753_at	AT1G49230	zinc finger (C3HC4-type RING finger) family protein	2047.26	2.4697	0.001	0	Down	grey	1.25804	-0.571218	3.21e-11		260547_at	AT2G43550	trypsin inhibitor, putative	1096.13	1.3601	0	0	Down	green	9.89461	0.876255
Os.10615.1.S1_x_at	LOC_Os12g02310	LTPL11 - Protease inhibitor/seed storage/LTP family protein precursor, expressed	1511.94	0.3823	0	0	Up	yellow	13.7654	-0.705236	5.68e-13		Os.10667.1.S1_at	LOC_Os01g25560	RALFL7 - Rapid ALkalinization Factor RALF family protein precursor, expressed	3254.45	0.5561	0	0	Up	black	7.20563	0.571131	4.73e-21		246371_at	AT1G51940	protein kinase family protein / peptidoglycan-binding LysM domain-containing protein	2124.33	2.4588	0.0015	0	Down	blue	7.46712	0.562817	7.15e-11		245346_at	AT4G17090	CT-BMY (CHLOROPLAST BETA-AMYLASE); beta-amylase	1605.7	1.3596	0.0002	0	Down	green	3.17171	0.698119
Os.10620.1.S1_at	LOC_Os05g07940	glyoxalase family protein, putative, expressed	1644.41	0.3056	0	0	Up	blue	50.5097	0.78563	1.64e-17		Os.10669.1.S1_at	LOC_Os02g08100	AMP-binding domain containing protein, expressed	3259.17	0.5763	0	0	Up	magenta	4.86558	-0.00591198	0.929414		264931_at	AT1G60590	polygalacturonase, putative / pectinase, putative	2368.31	2.4576	0.0096	0.0004	Up	blue	78.3337	0.91819	7.44e-47		267123_at	AT2G23560	MES7 (METHYL ESTERASE 7); hydrolase/ hydrolase, acting on ester bonds / methyl indole-3-acetate esterase/ methyl salicylate esterase	1995.58	1.3553	0.005	0.0002	Down	turquoise	13.9535	0.667419
Os.10636.1.A1_at	LOC_Os06g06470	U-box domain containing heat shock protein, putative, expressed	1636.51	0.4535	0	0	Up	turquoise	23.4454	-0.635149	4.22e-10		Os.10672.1.S1_at	LOC_Os03g10080	expressed protein	2506.2	1.1366	0	0	Down	turquoise	44.7955	0.91422	3.12e-90		265387_at	AT2G20670	unknown protein	1670.02	2.4505	0.0001	0	Down	grey	1.84794	0.764972	3.89e-23		252327_at	AT3G48740	nodulin MtN3 family protein	1898.43	1.353	0.0026	0.0001	Down	turquoise	79.1216	0.934489
Os.10651.1.S1_at	LOC_Os02g41904	DEF7 - Defensin and Defensin-like DEFL family, expressed	2758.75	1.0478	0.0011	0.0001	Down	brown	113.087	0.862021	3.94e-24		Os.10695.1.S1_s_at	LOC_Os02g53790	adenylate kinase, putative, expressed	3641.75	0.6445	0.0002	0	Up	green	21.7833	0.0597967	0.369848		251759_at	AT3G55630	ATDFD (A. THALIANA DHFS-FPGS HOMOLOG D); tetrahydrofolylpolyglutamate synthase	2363.68	2.4357	0.0071	0.0003	Down	blue	94.5657	0.942856	2.78e-55		253174_at	AT4G35090	CAT2 (CATALASE 2); catalase	1506.52	1.3421	0	0	Down	turquoise	68.2466	0.914385
Os.10652.1.S1_at	LOC_Os03g03810	DEF8 - Defensin and Defensin-like DEFL family, expressed	1732.92	0.1924	0	0	Up	turquoise	28.0289	-0.648179	1.4e-10		Os.1070.1.S1_at	LOC_Os01g03020	tRNA synthetase class I, putative, expressed	4046.93	1.1492	0.0074	0.0008	Down	brown	157.309	0.534387	3.66e-18		265042_at	AT1G04040	acid phosphatase class B family protein	1862.57	2.4271	0.0002	0	Down	grey	1.17496	-0.00641679	0.945978		253911_at	AT4G27300	S-locus protein kinase, putative	1916.8	1.341	0.0028	0.0001	Down	yellow	0.577631	0.48678
Os.10659.1.S1_s_at	LOC_Os07g26100	expressed protein	2846.95	0.9973	0.0023	0.0002	Up	grey	0.143624	0.705527	5.5e-13		Os.10700.1.S1_at	LOC_Os05g05480	OsDegp6 - Putative Deg protease homologue, expressed	3648.74	1.1221	0.0008	0.0001	Down	brown	103.593	0.64585	3.47e-28		262970_at	AT1G75690	chaperone protein dnaJ-related	1863.33	2.4192	0.0002	0	Down	blue	118.615	0.968686	1.33e-69		257173_at	AT3G23810	SAHH2 (S-ADENOSYL-L-HOMOCYSTEINE (SAH) HYDROLASE 2); adenosylhomocysteinase/ binding / catalytic	1671.72	1.3403	0.0003	0	Down	blue	16.81	-0.660054
Os.10662.1.S1_at	LOC_Os01g15320	RALFL9 - Rapid ALkalinization Factor RALF family protein precursor, expressed	1359.14	2.3728	0	0	Down	brown	140.086	0.920507	9.49e-33		Os.10715.1.S1_a_at	LOC_Os01g49219	expressed protein	3735.47	1.2035	0.0012	0.0001	Down	yellow	50.2526	-0.25697	8.99e-05		248329_at	AT5G52780	unknown protein	2215.23	2.414	0.0027	0.0001	Down	blue	115.929	0.973983	4.8e-74		250327_at	AT5G12050	unknown protein	2025.15	1.3402	0.0064	0.0003	Down	turquoise	23.2302	0.746396
Os.10665.1.S1_at	LOC_Os12g05550	sialyltransferase family domain containing protein, expressed	2006.91	2.7114	0	0	Down	brown	50.4298	0.755299	1.35e-15		Os.10716.1.S1_at	LOC_Os01g61060	SAG20, putative, expressed	4140.36	0.7141	0.0051	0.0006	Up	brown	60.3627	0.892335	1.11e-79		252661_at	AT3G44450	unknown protein	2071.86	2.4136	0.0012	0	Down	turquoise	44.4179	-0.77407	5.62e-24		256542_at	AT1G42550	PMI1 (PLASTID MOVEMENT IMPAIRED1)	1493.05	1.3391	0	0	Down	turquoise	59.7241	0.899726
Os.10667.1.S1_at	LOC_Os01g25560	RALFL7 - Rapid ALkalinization Factor RALF family protein precursor, expressed	1799.35	1.8926	0	0	Down	brown	146.785	0.91907	1.83e-32		Os.10727.1.S1_at	LOC_Os04g52100	peptidase, M24 family protein, putative, expressed	3985	0.9885	0.0054	0.0006	Down	brown	65.5566	0.818996	3.4e-56		259193_at	AT3G01480	CYP38 (cyclophilin 38); peptidyl-prolyl cis-trans isomerase	2268.92	2.411	0.0042	0.0002	Down	blue	121.719	0.981939	7.92e-83		246908_at	AT5G25610	RD22; nutrient reservoir	2015.5	1.3388	0.006	0.0003	Down	red	2.07018	0.761095
Os.10671.1.S1_at	LOC_Os01g64960	chlorophyll A-B binding protein, putative, expressed	1506.27	2.0803	0	0	Down	turquoise	190.172	0.900176	3.71e-29		Os.10735.1.S1_at	LOC_Os09g36860	acyl carrier protein, putative, expressed	3438.57	0.5642	0	0	Up	blue	38.3385	-0.530945	6.55e-18		261638_at	AT1G49975	unknown protein	2350.25	2.4089	0.0066	0.0003	Down	blue	120.684	0.983867	1.5e-85		255302_at	AT4G04830	methionine sulfoxide reductase domain-containing protein / SeIR domain-containing protein	1452.25	1.3369	0	0	Down	turquoise	18.7572	0.69029
Os.10672.1.S1_at	LOC_Os03g10080	expressed protein	3118.62	0.6292	0.007	0.0006	Up	turquoise	9.18286	-0.399166	0.00029445		Os.10736.1.S1_at	LOC_Os06g05440	expressed protein	3167.45	0.9959	0	0	Down	brown	27.4938	0.663519	3.55e-30		260547_at	AT2G43550	trypsin inhibitor, putative	1790.89	2.4041	0.0001	0	Up	blue	42.0461	0.785076	4.78e-25		254687_at	AT4G13770	CYP83A1 (CYTOCHROME P450 83A1); oxidoreductase, acting on paired donors, with incorporation or reduction of molecular oxygen, NADH or NADPH as one donor, and incorporation of one atom of oxygen / oxygen binding	1688.66	1.3315	0.0004	0	Down	red	5.25819	0.687156
Os.10678.1.S1_at	LOC_Os10g05990	POEI14 - Pollen Ole e I allergen and extensin family protein precursor, expressed	3160.49	1.5804	0.006	0.0007	Down	red	25.2612	0.91927	1.67e-32		Os.10754.1.S1_at	LOC_Os03g06520	sulfate transporter, putative, expressed	3136.8	1.2027	0	0	Down	turquoise	148.897	0.84819	5.03e-64		255046_at	AT4G09650	ATPD (ATP SYNTHASE DELTA-SUBUNIT GENE); hydrogen ion transporting ATP synthase, rotational mechanism / proton-transporting ATPase, rotational mechanism	2028.68	2.4023	0.0009	0	Down	blue	118.811	0.974036	4.29e-74		250408_at	AT5G10930	CIPK5 (CBL-INTERACTING PROTEIN KINASE 5); ATP binding / kinase/ protein kinase/ protein serine/threonine kinase	1511.28	1.3315	0	0	Down	yellow	4.94917	0.757303
Os.10695.1.S1_at	LOC_Os02g53790	adenylate kinase, putative, expressed	3077.35	1.7083	0.0044	0.0005	Down	brown	55.9759	0.764786	3.65e-16		Os.10756.1.S1_at	LOC_Os03g14450	enolase, putative, expressed	3625.13	0.5983	0.0001	0	Up	green	20.3767	-0.490618	3.76e-15		253421_at	AT4G32340	protein_coding	1585.5	2.4023	0	0	Down	turquoise	84.9165	-0.873901	7.04e-37		260007_at	AT1G67870	glycine-rich protein	1701.01	1.3296	0.0004	0	Down	red	1.31176	0.39341
Os.10696.1.S1_at	LOC_Os06g01850	ferredoxin--NADP reductase, chloroplast precursor, putative, expressed	1290.09	2.4032	0	0	Down	turquoise	243.841	0.960839	4.15e-44		Os.10800.1.S1_at	LOC_Os03g21900	uroporphyrinogen decarboxylase, putative, expressed	3883	1.0423	0.0031	0.0003	Down	brown	110.302	0.56246	2.45e-20		262986_at	AT1G23390	kelch repeat-containing F-box family protein	2115.43	2.3974	0.0015	0	Down	blue	11.2656	0.637051	2.54e-14		267612_at	AT2G26690	nitrate transporter (NTP2)	1663.1	1.326	0.0003	0	Down	blue	3.34343	-0.49112
Os.10701.1.S1_at	LOC_Os03g52630	endoglucanase, putative, expressed	2580.43	1.5401	0.0004	0	Down	brown	129.619	0.886157	4.19e-27		Os.10803.1.S1_at	LOC_Os03g18220	pyruvate decarboxylase isozyme 2, putative, expressed	4245.31	0.6806	0.0091	0.0011	Up	turquoise	39.9539	0.555369	9.07e-20		245925_at	AT5G28770	BZO2H3; DNA binding / protein heterodimerization/ transcription factor	2292.2	2.384	0.0048	0.0002	Down	grey	2.42771	0.820204	6.24e-29		254783_at	AT4G12830	hydrolase, alpha/beta fold family protein	1506.58	1.3252	0	0	Down	turquoise	78.5142	0.941463
Os.10731.1.A1_a_at	LOC_Os02g27920	retrotransposon protein, putative, unclassified	2514.03	0.5154	0.0004	0	Up	brown	56.4422	-0.778051	5.26e-17		Os.10823.2.S1_at	LOC_Os05g40890	expressed protein	3468.88	0.5051	0	0	Up	blue	27.4826	-0.529653	8.14e-18		248377_at	AT5G51720	unknown protein	2162.24	2.3821	0.0019	0.0001	Down	blue	83.2006	0.922008	5.7e-48		260676_at	AT1G19450	integral membrane protein, putative / sugar transporter family protein	1312.96	1.3248	0	0	Down	blue	6.3333	-0.551515
Os.10733.1.S1_at	LOC_Os07g38130	polygalacturonase inhibitor 1 precursor, putative, expressed	2179.56	0.3215	0	0	Up	purple	8.82232	-0.900744	3.02e-29		Os.10829.2.S1_x_at	LOC_Os01g04260	fatty acid hydroxylase, putative, expressed	3624.35	1.0143	0.0006	0	Down	blue	6.27325	-0.527224	1.22e-17		252011_at	AT3G52720	ACA1 (ALPHA CARBONIC ANHYDRASE 1); carbonate dehydratase/ zinc ion binding	2240.71	2.3775	0.0034	0.0001	Down	blue	82.5191	0.927034	1.57e-49		263841_at	AT2G36870	xyloglucan:xyloglucosyl transferase, putative / xyloglucan endotransglycosylase, putative / endo-xyloglucan transferase, putative	959.96	1.3229	0	0	Down	blue	13.339	-0.630209
Os.10736.1.S1_at	LOC_Os06g05440	expressed protein	2049.7	0.4107	0	0	Up	grey	0.332709	-0.300596	0.00749359		Os.10839.1.S1_at	LOC_Os03g16350	DNA binding protein, putative, expressed	2671.26	0.5666	0	0	Up	blue	22.0285	-0.526582	1.36e-17		249645_at	AT5G36910	THI2.2 (THIONIN 2.2); toxin receptor binding	1980.46	2.3729	0.0007	0	Down	blue	26.3066	0.73699	8.97e-21		253943_at	AT4G27030	small conjugating protein ligase	994.587	1.3198	0	0	Down	yellow	9.095	0.817076
Os.10754.1.S1_at	LOC_Os03g06520	sulfate transporter, putative, expressed	1657.79	0.3498	0	0	Up	blue	33.6138	0.675562	1.16e-11		Os.10845.1.S1_s_at	LOC_Os03g60370	histidine acid phosphatase, putative, expressed	4205.9	0.6024	0.0075	0.0009	Up	blue	64.9892	-0.526419	1.39e-17		253207_at	AT4G34770	auxin-responsive family protein	2279.02	2.3609	0.0044	0.0002	Down	blue	29.5841	0.760675	9.41e-23		261569_at	AT1G01060	LHY (LATE ELONGATED HYPOCOTYL); DNA binding / transcription factor	1978.43	1.3189	0.0045	0.0002	Down	yellow	6.56146	0.803886
Os.10765.1.S1_at	LOC_Os11g07960	transferase family protein, putative, expressed	2839.23	0.7728	0.0017	0.0001	Down	yellow	1.07828	0.314617	0.00502582		Os.10849.1.S1_at	LOC_Os03g62490	prohibitin-2, putative, expressed	4244.68	0.6058	0.0091	0.0011	Up	blue	49.3611	-0.525339	1.67e-17		245250_at	AT4G17490	ATERF6 (ETHYLENE RESPONSIVE ELEMENT BINDING FACTOR 6); DNA binding / transcription factor	2043.33	2.3243	0.001	0	Up	brown	9.00335	0.83101	2.67e-30		261788_at	AT1G15980	NDF1 (NDH-DEPENDENT CYCLIC ELECTRON FLOW 1)	1927.32	1.3166	0.003	0.0001	Down	turquoise	100.23	0.985626
Os.10772.1.S1_at	LOC_Os06g06250	GDSL-like lipase/acylhydrolase, putative, expressed	2556.96	1.3759	0.0004	0	Down	red	23.859	0.919003	1.88e-32		Os.10853.1.S1_at	LOC_Os02g39930	OsTIL-1 Temperature-induced lipocalin-1, expressed	4150.78	0.8015	0.0054	0.0006	Up	turquoise	42.179	0.443929	2.22e-12		266956_at	AT2G34510	protein_coding	2383.55	2.3235	0.0082	0.0004	Down	blue	110.992	0.972279	1.6e-72		256017_at	AT1G19180	JAZ1 (JASMONATE-ZIM-DOMAIN PROTEIN 1); protein binding	1959.14	1.3133	0.0015	0.0001	Up	brown	1.46386	0.493659
Os.10786.1.S1_at	LOC_Os03g31550	aldehyde oxidase, putative, expressed	2092.03	0.46	0	0	Up	blue	61.571	0.80674	4.85e-19		Os.10857.1.S1_at	LOC_Os05g05320	PPR repeat domain containing protein, putative, expressed	4212.22	0.627	0.0077	0.0009	Up	blue	158.755	-0.522065	2.85e-17		260704_at	AT1G32470	glycine cleavage system H protein, mitochondrial, putative	2005.88	2.3056	0.0008	0	Down	blue	120.356	0.97262	8.07e-73		254305_at	AT4G22200	AKT2/3 (ARABIDOPSIS POTASSIUM TRANSPORT 2/3); cyclic nucleotide binding / inward rectifier potassium channel/ protein binding	1701.3	1.3133	0.0004	0	Down	red	2.30922	0.678764
Os.10800.1.S1_at	LOC_Os03g21900	uroporphyrinogen decarboxylase, putative, expressed	3076.12	2.1221	0.0043	0.0005	Down	turquoise	222.58	0.960686	4.8e-44		Os.10860.2.S1_at	LOC_Os04g44320	transposon protein, putative, unclassified, expressed	2255.68	0.5246	0	0	Up	blue	35.1981	-0.522015	2.88e-17		248962_at	AT5G45680	FK506-binding protein 1 (FKBP13)	1863.81	2.2952	0.0002	0	Down	blue	116.788	0.969048	7.02e-70		245399_at	AT4G17340	TIP2;2 (TONOPLAST INTRINSIC PROTEIN 2;2); water channel	1204.04	1.3128	0	0	Down	turquoise	44.9714	0.836046
Os.10803.1.S2_at	LOC_Os03g18220	pyruvate decarboxylase isozyme 2, putative, expressed	1963.94	2.1119	0	0	Down	black	10.9177	-0.843363	3.4e-22		Os.10861.1.S1_at	LOC_Os11g08100	eukaryotic aspartyl protease domain containing protein, expressed	3929.99	0.6346	0.0015	0.0001	Up	blue	69.7359	-0.521543	3.11e-17		258225_at	AT3G15630	unknown protein	2005.3	2.2891	0.0008	0	Down	grey	0.7616	-0.0222068	0.814581		247406_at	AT5G62920	ARR6 (RESPONSE REGULATOR 6); transcription regulator/ two-component response regulator	1766.17	1.3097	0.0009	0	Down	blue	12.1051	-0.69422
Os.10820.1.S1_at	LOC_Os10g39220	tobamovirus multiplication protein, putative, expressed	1937.56	0.3528	0	0	Up	pink	7.70071	0.82305	2.35e-20		Os.10872.1.S1_at	LOC_Os07g09420	ATPase, putative, expressed	2585.37	0.4691	0	0	Up	blue	80.2145	-0.519721	4.18e-17		261480_at	AT1G14280	PKS2 (PHYTOCHROME KINASE SUBSTRATE 2)	1844.97	2.278	0.0002	0	Down	blue	98.3254	0.950474	1.14e-58		247816_at	AT5G58260	protein_coding	1817.2	1.3076	0.0012	0	Down	turquoise	99.0166	0.983558
Os.10830.1.S1_at	LOC_Os08g41320	BHLH transcription factor, putative, expressed	1629.29	2.2192	0	0	Down	brown	75.663	0.803326	8.82e-19		Os.10884.1.S1_at	LOC_Os03g58790	ATPase, putative, expressed	2594.83	0.499	0	0	Up	blue	9.41238	-0.510502	1.82e-16		253790_at	AT4G28660	PSB28 (PHOTOSYSTEM II REACTION CENTER PSB28 PROTEIN)	2326.49	2.2727	0.0058	0.0002	Down	blue	117.482	0.974794	8.33e-75		246004_at	AT5G20630	GER3 (GERMIN 3); oxalate oxidase	814.003	1.307	0	0	Down	turquoise	33.5516	0.779957
Os.10839.1.S1_at	LOC_Os03g16350	DNA binding protein, putative, expressed	2122.57	0.3944	0	0	Up	turquoise	40.5121	-0.653835	8.57e-11		Os.10900.1.S1_at	LOC_Os01g72880	DNA mismatch repair protein Mlh1, putative, expressed	4163.63	0.8531	0.0059	0.0007	Up	blue	24.9052	-0.509443	2.15e-16		252220_at	AT3G49940	LBD38 (LOB DOMAIN-CONTAINING PROTEIN 38)	2120.93	2.2584	0.0015	0	Down	turquoise	52.6311	0.81332	4.17e-28		261907_at	AT1G65060	4CL3; 4-coumarate-CoA ligase	1675.48	1.3056	0.0003	0	Down	yellow	3.12582	0.584051
Os.10841.1.S1_at	LOC_Os03g18770	wound-induced protein WI12, putative, expressed	1934.05	2.5017	0	0	Down	brown	22.636	0.600121	6.36e-09		Os.10901.1.S1_a_at	LOC_Os08g06110	MYB family transcription factor, putative, expressed	2725.48	1.0386	0	0	Down	turquoise	70.4643	0.657069	1.96e-29		252612_at	AT3G45160	unknown protein	2317	2.2428	0.0054	0.0002	Down	grey	1.15577	-0.280398	0.00251357		262612_at	AT1G14150	oxygen evolving enhancer 3 (PsbQ) family protein	1618.09	1.3038	0.0001	0	Down	turquoise	99.1631	0.983649
Os.10845.1.S1_s_at	LOC_Os03g60370	histidine acid phosphatase, putative, expressed	1101.73	0.2366	0	0	Up	blue	125.572	0.946772	3.72e-39		Os.10930.1.S1_at	LOC_Os02g41670	phenylalanine ammonia-lyase, putative, expressed	1176.43	0.5297	0	0	Up	red	12.7725	-0.43665	5.52e-12		252712_at	AT3G43800	ATGSTU27 (GLUTATHIONE S-TRANSFERASE TAU 27); glutathione transferase	2229.62	2.2365	0.0032	0.0001	Down	yellow	2.08578	-0.706485	1.62e-18		267262_at	AT2G22990	SNG1 (SINAPOYLGLUCOSE 1); serine-type carboxypeptidase/ sinapoylglucose-malate O-sinapoyltransferase	1658.93	1.3038	0.0003	0	Down	turquoise	91.1676	0.972104
Os.10850.1.S1_at	LOC_Os05g25210	expressed protein	3134.98	0.5319	0.0074	0.0006	Up	green	6.61811	0.676463	1.07e-11		Os.10932.1.A1_at	LOC_Os02g38180	expressed protein	3790.4	1.245	0.0017	0.0002	Down	turquoise	48.7185	0.662852	4.24e-30		262693_at	AT1G62780	unknown protein	2122.39	2.231	0.0015	0	Down	blue	112.688	0.962985	1.33e-65		253619_at	AT4G30460	glycine-rich protein	1832.43	1.3037	0.0014	0	Down	blue	5.18704	-0.553805
Os.10853.1.S1_at	LOC_Os02g39930	OsTIL-1 Temperature-induced lipocalin-1, expressed	1773.26	0.4006	0	0	Up	brown	79.3943	-0.793489	4.63e-18		Os.10937.1.S1_at	LOC_Os03g09250	inositol-3-phosphate synthase, putative, expressed	2286.21	0.9584	0	0	Down	purple	2.30862	-0.437582	4.92e-12		256299_at	AT1G69530	ATEXPA1 (ARABIDOPSIS THALIANA EXPANSIN A1)	2222.62	2.2291	0.003	0.0001	Down	blue	34.1254	0.791698	1.01e-25		256548_at	AT3G14770	nodulin MtN3 family protein	1712.29	1.3028	0.0006	0	Down	turquoise	18.3051	0.687153
Os.10860.2.S1_at	LOC_Os04g44320	transposon protein, putative, unclassified, expressed	1064.65	3.6806	0	0	Down	yellow	24.7803	0.897962	8.19e-29		Os.10959.1.S2_at	LOC_Os12g19470	ribulose bisphosphate carboxylase small chain, chloroplast precursor, putative, expressed	1967.17	1.67	0	0	Down	yellow	26.5047	-0.181833	0.0060068		256655_at	AT3G18890	binding / catalytic/ coenzyme binding	2364.81	2.2105	0.0071	0.0003	Down	blue	117.763	0.977798	7.41e-78		259161_at	AT3G01500	CA1 (CARBONIC ANHYDRASE 1); carbonate dehydratase/ zinc ion binding	1855.55	1.3017	0.0018	0.0001	Down	turquoise	81.9655	0.939006
Os.10872.1.S1_at	LOC_Os07g09420	ATPase, putative, expressed	3050.87	0.4678	0.0054	0.0004	Up	turquoise	12.1292	-0.518302	1.17e-06		Os.10972.1.S1_at	LOC_Os01g65670	amino acid transporter, putative, expressed	3561.83	0.6079	0.0001	0	Up	blue	21.1792	-0.509108	2.27e-16		266979_at	AT2G39470	PPL2 (PsbP-like protein 2); calcium ion binding	2261.52	2.2037	0.004	0.0001	Down	blue	123.93	0.980911	1.71e-81		255719_at	AT1G32080	membrane protein, putative	1834.07	1.2993	0.0014	0	Down	turquoise	81.6093	0.940787
Os.10888.1.S1_at	LOC_Os01g66200	expressed protein	2198.43	1.4301	0.0001	0	Down	brown	155.6	0.919386	1.58e-32		Os.10985.1.S1_at	LOC_Os11g09280	OsPDIL1-1 protein disulfide isomerase PDIL1-1, expressed	2789.76	0.584	0	0	Up	blue	90.0412	-0.508213	2.61e-16		254553_at	AT4G19530	disease resistance protein (TIR-NBS-LRR class), putative	1948.25	2.1879	0.0004	0	Down	blue	110.428	0.971265	1.16e-71		266946_at	AT2G18890	protein kinase family protein	1770.95	1.2988	0.0009	0	Down	turquoise	13.6244	0.687383
Os.10926.1.S1_at	LOC_Os07g14850	CESA6 - cellulose synthase, expressed	2414.76	1.7463	0.0002	0	Down	brown	186.915	0.967208	5.49e-47		Os.10987.1.S1_at	LOC_Os03g63410	elongation factor Tu, putative, expressed	3348.25	0.5854	0	0	Up	blue	159.82	-0.505369	4.05e-16		252971_at	AT4G38770	PRP4 (PROLINE-RICH PROTEIN 4)	2187.63	2.1633	0.0023	0.0001	Down	blue	105.277	0.948886	6.38e-58		257206_at	AT3G16530	legume lectin family protein	1228.02	1.2961	0	0	Up	brown	1.96277	0.537447
Os.10933.1.S1_at	LOC_Os01g50910	late embryogenesis abundant protein, group 3, putative, expressed	52.5379	0.0166	0	0	Up	blue	125.514	0.943046	4.54e-38		Os.11018.1.S1_at	LOC_Os08g33710	ribonuclease T2 family domain containing protein, expressed	4114.11	0.7595	0.0044	0.0005	Up	turquoise	49.5798	0.538645	1.76e-18		259996_at	AT1G67910	unknown protein	2180.45	2.1593	0.0022	0.0001	Down	grey	0.922994	0.464338	1.95e-07		251727_at	AT3G56290	unknown protein	1255.19	1.2913	0	0	Down	yellow	11.0221	0.902283
Os.10937.1.S1_at	LOC_Os03g09250	inositol-3-phosphate synthase, putative, expressed	2346.37	0.3967	0.0001	0	Up	blue	41.5616	0.698846	1.12e-12		Os.11021.2.S1_x_at	LOC_Os05g07700	ribosomal protein, putative, expressed	4111.53	0.592	0.0044	0.0005	Up	blue	101.443	-0.50496	4.32e-16		251784_at	AT3G55330	PPL1 (PsbP-like protein 1); calcium ion binding	2181.5	2.1555	0.0022	0.0001	Down	blue	119.665	0.971331	1.02e-71		255088_at	AT4G09350	DNAJ heat shock N-terminal domain-containing protein	2055.22	1.291	0.008	0.0004	Down	turquoise	59.9045	0.882516
Os.10941.1.S1_at	LOC_Os03g11614	OsMADS1 - MADS-box family gene with MIKCc type-box, expressed	2882.38	1.5526	0.002	0.0002	Down	blue	3.04697	-0.291056	0.00973026		Os.11029.1.S1_at	LOC_Os03g16860	DnaK family protein, putative, expressed	3252.88	0.6196	0	0	Up	green	11.5016	0.252691	0.000118699		254818_at	AT4G12470	protease inhibitor/seed storage/lipid transfer protein (LTP) family protein	2312.73	2.1209	0.0052	0.0002	Down	blue	3.80966	0.509786	6.91e-09		248839_at	AT5G46690	bHLH071 (beta HLH protein 71); DNA binding / transcription factor	1813.68	1.2903	0.0012	0	Down	turquoise	56.6592	0.883087
Os.10942.1.S1_a_at	LOC_Os10g28340	heat stress transcription factor, putative, expressed	2076.1	0.3074	0	0	Up	pink	8.7439	0.833283	2.98e-21		Os.11040.1.S1_x_at	LOC_Os10g31320	retrotransposon protein, putative, unclassified, expressed	4112.58	0.5867	0.0044	0.0005	Up	blue	14.9125	-0.50157	7.27e-16		258151_at	AT3G18080	BGLU44 (B-S GLUCOSIDASE 44); (R)-amygdalin beta-glucosidase/ 4-methylumbelliferyl-beta-D-glucopyranoside beta-glucosidase/ beta-gentiobiose beta-glucosidase/ cellobiose glucosidase/ esculin beta-glucosidase/ hydrolase, hydrolyzing O-glycosyl compounds	2363.09	2.1209	0.0092	0.0004	Up	blue	38.4101	0.788752	2.03e-25		252168_at	AT3G50440	MES10 (METHYL ESTERASE 10); hydrolase/ hydrolase, acting on ester bonds / methyl jasmonate esterase	1232.38	1.289	0	0	Down	brown	1.02534	-0.498514
Os.10959.1.S2_at	LOC_Os12g19470	ribulose bisphosphate carboxylase small chain, chloroplast precursor, putative, expressed	1029.75	4.4523	0	0	Down	turquoise	182.25	0.927891	2.68e-34		Os.11042.1.S1_at	LOC_Os05g37930	expressed protein	2572.82	1.0849	0	0	Down	grey	0.480213	0.482494	1.22e-14		250832_at	AT5G04950	NAS1 (NICOTIANAMINE SYNTHASE 1); nicotianamine synthase	1655.69	2.1175	0.0001	0	Down	turquoise	39.5164	0.768102	2.02e-23		262376_at	AT1G72970	HTH (HOTHEAD); FAD binding / aldehyde-lyase/ mandelonitrile lyase	1660.29	1.2886	0.0003	0	Down	turquoise	21.7022	0.687585
Os.10969.1.S1_at	LOC_Os12g20410	matrix attachment region binding protein, putative, expressed	2151.48	0.6936	0	0	Up	red	2.32529	0.585002	1.86e-08		Os.11046.1.S1_at	LOC_Os06g39240	endothelial differentiation-related factor 1, putative, expressed	3408.62	0.6624	0	0	Up	turquoise	21.364	0.548308	3.24e-19		254794_at	AT4G12970	unknown protein	2164.68	2.1124	0.002	0.0001	Down	blue	96.6177	0.94157	9.33e-55		253496_at	AT4G31870	ATGPX7 (glutathione peroxidase 7); glutathione peroxidase	1777.38	1.2878	0.0009	0	Down	yellow	6.53193	0.814689
Os.11002.1.S1_at	LOC_Os08g44210	dihydroneopterin aldolase, putative, expressed	3126.55	1.7373	0.0053	0.0006	Down	blue	28.9103	-0.665433	3.01e-11		Os.11089.1.S1_at	LOC_Os06g49030	activator of 90 kDa heat shock protein ATPase homolog, putative, expressed	3644.31	0.6358	0.0002	0	Up	blue	55.8028	-0.500818	8.15e-16		260070_at	AT1G73830	BEE3 (BR ENHANCED EXPRESSION 3); DNA binding / transcription factor	2308.83	2.109	0.0051	0.0002	Down	blue	37.1159	0.799051	1.69e-26		247470_at	AT5G62220	exostosin family protein	2015.43	1.2836	0.006	0.0003	Down	yellow	2.06692	0.508575
Os.11018.1.S1_at	LOC_Os08g33710	ribonuclease T2 family domain containing protein, expressed	1911.32	0.1927	0	0	Up	blue	43.5428	0.749799	2.81e-15		Os.11092.1.S1_at	LOC_Os04g32950	calreticulin precursor protein, putative, expressed	3501.82	0.6022	0	0	Up	blue	71.5144	-0.500739	8.25e-16		252374_at	AT3G48100	ARR5 (ARABIDOPSIS RESPONSE REGULATOR 5); transcription regulator/ two-component response regulator	2008.93	2.085	0.0008	0	Down	grey	0.500731	0.273694	0.00321371		263433_at	AT2G22240	MIPS2 (MYO-INOSITOL-1-PHOSTPATE SYNTHASE 2); binding / catalytic/ inositol-3-phosphate synthase	2009.27	1.2811	0.0057	0.0003	Down	blue	10.7455	-0.620395
Os.11029.1.S1_at	LOC_Os03g16860	DnaK family protein, putative, expressed	2875.8	1.5685	0.002	0.0002	Down	yellow	4.87803	0.499334	3.26e-06		Os.11098.1.S1_at	LOC_Os05g45030	calcium homeostasis regulator CHoR1, putative, expressed	3636.93	1.0819	0.0007	0.0001	Down	brown	50.7539	0.437391	5.04e-12		249694_at	AT5G35790	G6PD1 (GLUCOSE-6-PHOSPHATE DEHYDROGENASE 1); glucose-6-phosphate dehydrogenase	2298.6	2.084	0.0048	0.0002	Down	blue	122.07	0.983363	8.28e-85		255016_at	AT4G10120	ATSPS4F; sucrose-phosphate synthase/ transferase, transferring glycosyl groups	1266.17	1.2811	0	0	Down	turquoise	63.5693	0.896761
Os.11042.1.S1_at	LOC_Os05g37930	expressed protein	2995.7	1.9156	0.0032	0.0003	Down	brown	11.8306	0.508146	2.04e-06		Os.11112.1.S1_s_at	LOC_Os08g40910	expressed protein	3917.3	0.9433	0.0014	0.0001	Up	green	2.86114	0.0343926	0.606225		247474_at	AT5G62280	unknown protein	2347.7	2.08	0.0066	0.0003	Down	grey	1.4289	0.712531	6.09e-19		253039_at	AT4G37760	SQE3 (squalene epoxidase 3); squalene monooxygenase	1725.74	1.2786	0.0006	0	Down	yellow	9.06053	0.881449
Os.11045.1.S1_s_at	LOC_Os05g07690	thioredoxin, putative, expressed	3060.76	0.7118	0.0056	0.0004	Up	blue	20.756	0.63666	3.72e-10		Os.11117.1.S2_at	LOC_Os07g43050	RNA recognition motif containing protein, expressed	3773.33	1.2447	0.0016	0.0001	Down	turquoise	54.7049	0.829681	6.92e-59		260856_at	AT1G21910	AP2 domain-containing transcription factor family protein	1784.98	2.0797	0.0001	0	Down	grey	0.645191	0.672135	2.67e-16		259681_at	AT1G77760	NIA1 (NITRATE REDUCTASE 1); nitrate reductase	1925.31	1.2768	0.0009	0	Up	blue	2.14982	0.463661
Os.11046.1.S1_at	LOC_Os06g39240	endothelial differentiation-related factor 1, putative, expressed	2526.35	0.4653	0.0005	0	Up	turquoise	13.3755	-0.53199	5.38e-07		Os.11118.1.S1_at	LOC_Os06g45710	phosphoglycerate kinase protein, putative, expressed	3669.18	0.5494	0.0002	0	Up	blue	59.2421	-0.500071	9.13e-16		256168_at	AT1G51805	leucine-rich repeat protein kinase, putative	2159.92	2.0641	0.0019	0.0001	Down	turquoise	144.573	-0.957004	4.97e-62		253946_at	AT4G26790	GDSL-motif lipase/hydrolase family protein	1628.71	1.2762	0.0002	0	Down	yellow	4.35378	0.762022
Os.11053.1.S1_s_at	LOC_Os08g36440	HVA22, putative, expressed	1804.58	0.394	0	0	Up	blue	77.0709	0.839471	8e-22		Os.11120.1.S1_at	LOC_Os03g08460	AP2 domain containing protein, expressed	2487.86	0.5279	0	0	Up	turquoise	99.8832	0.94405	2.27e-110		253215_at	AT4G34950	nodulin family protein	1760.09	2.062	0.0002	0	Down	turquoise	18.4996	-0.649525	5.39e-15		245734_at	AT1G73480	hydrolase, alpha/beta fold family protein	2010.9	1.2761	0.0023	0.0001	Up	yellow	4.35628	0.643669
Os.11064.1.S1_a_at	LOC_Os10g25010	OsCML8 - Calmodulin-related calcium sensor protein, expressed	2824.64	0.4202	0.0021	0.0001	Up	blue	34.9598	0.68943	2.96e-12		Os.11129.1.S1_at	LOC_Os10g35840	shikimate/quinate 5-dehydrogenase, putative, expressed	3948.08	1.0316	0.0045	0.0005	Down	turquoise	121.976	0.860511	7.66e-68		251196_at	AT3G62950	glutaredoxin family protein	2347.73	2.0611	0.0065	0.0003	Down	blue	18.6509	0.692678	1.37e-17		249866_at	AT5G23010	MAM1 (METHYLTHIOALKYLMALATE SYNTHASE 1); 2-isopropylmalate synthase/ methylthioalkylmalate synthase	1342.12	1.276	0	0	Down	red	3.29297	0.624403
Os.11089.1.S1_at	LOC_Os06g49030	activator of 90 kDa heat shock protein ATPase homolog, putative, expressed	2993.46	0.6975	0.0043	0.0003	Up	pink	3.38307	0.703024	7.2e-13		Os.11132.1.S1_s_at	LOC_Os08g08120	B-box zinc finger family protein, putative, expressed	1973.36	1.3094	0	0	Down	turquoise	41.3602	0.946498	1.7e-112		247977_at	AT5G56850	unknown protein	2292.72	2.0445	0.0048	0.0002	Down	blue	90.1425	0.935478	2.04e-52		257644_at	AT3G25780	AOC3 (ALLENE OXIDE CYCLASE 3); allene-oxide cyclase	1238.47	1.2754	0	0	Up	black	3.53255	0.861508
Os.11106.1.S1_at	LOC_Os06g46900	phosphosulfolactate synthase-related protein, putative, expressed	541.087	0.1783	0	0	Up	pink	15.4864	0.944972	1.27e-38		Os.11143.1.S1_at	LOC_Os03g51980	expressed protein	3868.31	1.0777	0.0029	0.0003	Down	black	31.7645	0.252031	0.000123835		264839_at	AT1G03630	POR C (PROTOCHLOROPHYLLIDE OXIDOREDUCTASE); NADPH dehydrogenase/ oxidoreductase/ protochlorophyllide reductase	1683.38	2.0436	0.0001	0	Down	blue	117.724	0.96907	6.76e-70		265182_at	AT1G23740	oxidoreductase, zinc-binding dehydrogenase family protein	1703.98	1.2736	0.0005	0	Down	yellow	8.50774	0.80711
Os.11118.1.S1_at	LOC_Os06g45710	phosphoglycerate kinase protein, putative, expressed	966.953	0.2203	0	0	Up	blue	61.1315	0.796705	2.72e-18		Os.11150.1.S1_at	LOC_Os03g32490	DUF1230 domain containing protein, expressed	2933.18	1.3681	0	0	Down	turquoise	218.703	0.943587	5.6e-110		254384_at	AT4G21870	26.5 kDa class P-related heat shock protein (HSP26.5-P)	1483.85	2.0413	0	0	Down	blue	34.5958	0.796609	3.08e-26		263477_at	AT2G31790	UDP-glucoronosyl/UDP-glucosyl transferase family protein	1972.33	1.2733	0.0043	0.0002	Down	red	5.47372	0.874532
Os.11120.1.S1_at	LOC_Os03g08460	AP2 domain containing protein, expressed	1599.69	2.1449	0	0	Down	brown	21.3198	0.443945	4.68e-05		Os.11151.1.S1_a_at	LOC_Os01g61670	ureidoglycolate hydrolase, putative, expressed	3971.13	1.0373	0.005	0.0005	Down	turquoise	137.859	0.857002	1.02e-66		255331_at	AT4G04330	unknown protein	1931.66	2.0109	0.0003	0	Down	turquoise	27.8869	-0.706549	1.6e-18		261016_at	AT1G26560	BGLU40 (BETA GLUCOSIDASE 40); catalytic/ cation binding / hydrolase, hydrolyzing O-glycosyl compounds	1801.53	1.2723	0.0011	0	Down	red	1.35159	0.644216
Os.11122.1.S1_at	LOC_Os08g37456	flavonol synthase/flavanone 3-hydroxylase, putative, expressed	2625.26	0.6194	0.0008	0	Up	brown	57.6689	-0.74453	5.58e-15		Os.11152.1.S1_at	LOC_Os01g54540	ribosomal protein L13, putative, expressed	3671.92	1.1137	0.0009	0.0001	Down	brown	137.554	0.751561	1.57e-42		250669_at	AT5G06870	PGIP2 (POLYGALACTURONASE INHIBITING PROTEIN 2); protein binding	1635.89	1.9988	0	0	Up	blue	58.8461	0.840638	1.32e-31		247439_at	AT5G62670	AHA11 (Arabidopsis H(+)-ATPase 11); ATPase	1956.62	1.2722	0.0038	0.0002	Down	turquoise	13.4525	0.638848
Os.11139.1.S1_at	LOC_Os05g49880	lactate/malate dehydrogenase, putative, expressed	2437.49	2.2107	0.0002	0	Down	magenta	3.62604	0.765553	3.28e-16		Os.11154.1.S1_a_at	LOC_Os03g06705	3-ketoacyl-CoA synthase, putative, expressed	3948.23	0.7958	0.0017	0.0002	Up	turquoise	41.7129	0.930836	2.45e-100		265665_at	AT2G27420	cysteine proteinase, putative	2244.45	1.9707	0.0046	0.0002	Up	blue	11.5133	0.62058	1.78e-13		247162_at	AT5G65730	xyloglucan:xyloglucosyl transferase, putative / xyloglucan endotransglycosylase, putative / endo-xyloglucan transferase, putative	1811.9	1.272	0.0012	0	Down	turquoise	73.1799	0.925123
Os.11150.1.S1_at	LOC_Os03g32490	DUF1230 domain containing protein, expressed	1473.79	1.568	0	0	Down	turquoise	22.365	0.558548	1.07e-07		Os.11176.1.S1_at	LOC_Os02g57400	2-phosphoglycerate kinase-related, putative, expressed	3180.33	0.5819	0	0	Up	turquoise	114.824	0.572413	3.7e-21		251031_at	AT5G02120	OHP (ONE HELIX PROTEIN)	2181.69	1.9669	0.0022	0.0001	Down	blue	121.018	0.975803	8.68e-76		248377_at	AT5G51720	unknown protein	1234.78	1.27	0	0	Down	yellow	5.38374	0.734976
Os.11155.1.S1_at	LOC_Os03g45920	tubulin/FtsZ domain containing protein, putative, expressed	1170.28	1.9315	0	0	Down	brown	159.453	0.937787	1.18e-36		Os.11183.1.S1_at	LOC_Os06g18000	protein kinase domain containing protein, expressed	4019.73	0.7793	0.0025	0.0003	Up	yellow	53.1629	-0.0804478	0.227303		263318_at	AT2G24762	AtGDU4 (Arabidopsis thaliana GLUTAMINE DUMPER 4)	2253.35	1.9625	0.0038	0.0001	Down	grey	0.658875	0.444545	7.23e-07		246998_at	AT5G67370	unknown protein	1702.4	1.2698	0.0004	0	Down	turquoise	55.2333	0.867908
Os.11166.1.S1_s_at	LOC_Os01g09830	OsGrx_A2 - glutaredoxin subgroup III, expressed	2303.22	1.2308	0.0001	0	Down	brown	34.2412	0.660852	4.58e-11		Os.11195.1.S1_at	LOC_Os07g17330	B12D protein, putative, expressed	2363.01	0.4733	0	0	Up	green	24.3627	0.362402	1.88e-08		246114_at	AT5G20250	DIN10 (DARK INDUCIBLE 10); hydrolase, hydrolyzing O-glycosyl compounds	1942.84	1.9547	0.0004	0	Down	grey	1.61126	0.560492	8.88e-11		261948_at	AT1G64680	unknown protein	2020.66	1.2697	0.0063	0.0003	Down	turquoise	86.6101	0.958892
Os.11180.1.S1_at	LOC_Os05g42230	universal stress protein domain containing protein, putative, expressed	3197.28	0.4913	0.0092	0.0008	Up	blue	21.7131	0.650941	1.1e-10		Os.11203.1.S1_at	LOC_Os01g69830	OsSPL2 - SBP-box gene family member, expressed	4053.29	0.8255	0.0031	0.0003	Up	turquoise	1.99178	0.29699	5.29e-06		251155_at	AT3G63160	unknown protein	2258.78	1.9464	0.0038	0.0001	Down	blue	61.2891	0.846225	2.11e-32		262693_at	AT1G62780	unknown protein	2064.5	1.2696	0.0086	0.0004	Down	turquoise	61.2518	0.88608
Os.11183.1.S1_s_at	LOC_Os06g18000	protein kinase domain containing protein, expressed	1052.28	4.3935	0	0	Down	yellow	26.7718	0.896964	1.16e-28		Os.11252.1.S1_at	LOC_Os02g37160	heavy metal transport/detoxification protein, putative, expressed	3371.55	0.656	0	0	Up	blue	20.6122	-0.498986	1.08e-15		267265_at	AT2G22980	serine-type carboxypeptidase	1836.31	1.9376	0.0002	0	Down	blue	92.3417	0.931883	3.84e-51		263410_at	AT2G04039	unknown protein	1821.97	1.2685	0.0013	0	Down	turquoise	76.417	0.929783
Os.11185.1.S1_a_at	LOC_Os02g17500	transporter family protein, putative, expressed	1757.01	0.3902	0	0	Up	blue	63.0023	0.817454	6.87e-20		Os.11256.1.S1_at	LOC_Os03g55980	expressed protein	3666.77	0.6174	0.0002	0	Up	turquoise	24.5396	0.776451	5.17e-47		258402_at	AT3G15450	unknown protein	2148.03	1.9359	0.0018	0.0001	Down	grey	1.63653	0.476844	8.16e-08		254145_at	AT4G24700	unknown protein	1900.71	1.2644	0.0026	0.0001	Down	yellow	11.19	0.883954
Os.11193.1.S1_at	LOC_Os03g55240	cytochrome P450, putative, expressed	2374.2	0.5908	0.0002	0	Up	brown	24.154	-0.611328	2.77e-09		Os.11262.1.S1_a_at	LOC_Os04g32920	potassium transporter, putative, expressed	1734.12	0.4983	0	0	Up	green	10.7008	-0.0423191	0.525842		257264_at	AT3G22060	receptor protein kinase-related	1848.62	1.9332	0.0002	0	Down	blue	6.98668	0.557062	1.22e-10		251142_at	AT5G01015	unknown protein	1467.11	1.2617	0	0	Down	turquoise	52.2042	0.855776
Os.11202.1.S1_at	LOC_Os08g06100	O-methyltransferase, putative, expressed	2735.95	2.1082	0.001	0.0001	Down	brown	100.49	0.870877	3.75e-25		Os.11271.2.S1_at	LOC_Os11g14544	expressed protein	3794.26	1.0787	0.0018	0.0002	Down	yellow	54.0205	-0.104483	0.116462		256753_at	AT3G27160	GHS1 (GLUCOSE HYPERSENSITIVE 1); structural constituent of ribosome	2332.61	1.9266	0.006	0.0003	Down	blue	107.441	0.953751	2.7e-60		252366_at	AT3G48420	haloacid dehalogenase-like hydrolase family protein	2074.55	1.2613	0.0092	0.0005	Down	turquoise	86.7868	0.955394
Os.11212.1.S1_at	LOC_Os07g18750	LTPL42 - Protease inhibitor/seed storage/LTP family protein precursor, expressed	1597.02	1.6538	0	0	Down	brown	130.65	0.882727	1.21e-26		Os.11276.1.S1_at	LOC_Os03g22180	60S ribosomal protein L18-3, putative, expressed	4108.39	0.6254	0.0043	0.0005	Up	blue	145.376	-0.496013	1.68e-15		265149_at	AT1G51400	photosystem II 5 kD protein	2316.97	1.9259	0.0054	0.0002	Down	blue	114.535	0.965516	2.71e-67		250296_at	AT5G12020	HSP17.6II (17.6 KDA CLASS II HEAT SHOCK PROTEIN)	1638.09	1.2606	0.0002	0	Down	grey	0.628074	0.424703
Os.11215.1.S1_a_at	LOC_Os06g49010	OsSPL12 - SBP-box gene family member, expressed	2291.9	1.4863	0.0001	0	Down	brown	42.6098	0.711282	2.93e-13		Os.11290.1.S1_at	LOC_Os06g44170	NAD dependent epimerase/dehydratase family protein, putative, expressed	2544.79	0.4916	0	0	Up	blue	45.3694	-0.495622	1.79e-15		252534_at	AT3G46130	MYB111 (MYB DOMAIN PROTEIN 111); DNA binding / transcription factor	2274.55	1.9068	0.0042	0.0002	Down	turquoise	7.60099	0.554169	1.59e-10		251713_at	AT3G56080	dehydration-responsive protein-related	1551.99	1.2588	0.0001	0	Down	yellow	4.69468	0.755831
Os.11222.1.S1_at	LOC_Os01g40630	uncharacterized protein PA4923, putative, expressed	2851.07	2.0841	0.0018	0.0002	Down	turquoise	44.0003	0.665476	3e-11		Os.11296.1.S1_a_at	LOC_Os09g11460	AP2 domain containing protein, expressed	3931.78	0.971	0.004	0.0004	Down	turquoise	10.5623	0.948498	2.63e-114		254120_at	AT4G24570	mitochondrial substrate carrier family protein	1519.52	1.8927	0	0	Up	brown	9.38493	0.819246	8.16e-29		252114_at	AT3G51450	strictosidine synthase family protein	1805.57	1.2582	0.0002	0	Up	green	2.85857	0.684451
Os.11225.1.S1_at	LOC_Os07g40850	retrotransposon protein, putative, unclassified, expressed	2476.18	0.4816	0.0004	0	Up	turquoise	63.396	-0.74767	3.72e-15		Os.11303.1.S1_at	LOC_Os01g72170	glutathione S-transferase, putative, expressed	2511.7	0.5723	0	0	Up	blue	26.4765	-0.494135	2.23e-15		251195_at	AT3G62930	glutaredoxin family protein	2155.73	1.8908	0.0019	0.0001	Down	grey	0.563536	0.658306	1.73e-15		251827_at	AT3G55120	TT5 (TRANSPARENT TESTA 5); chalcone isomerase	1667.42	1.257	0.0003	0	Down	yellow	2.51346	0.544297
Os.11246.1.S1_at	LOC_Os01g02940	glycosyltransferase protein, putative, expressed	1430.98	1.9971	0	0	Down	brown	135.735	0.885528	5.11e-27		Os.11305.1.S1_at	LOC_Os12g29400	GRAM domain containing protein, expressed	3544.81	0.5968	0.0001	0	Up	red	27.2309	-0.437577	4.92e-12		260656_at	AT1G19380	unknown protein	2320.44	1.8829	0.0073	0.0003	Up	brown	5.0724	0.750781	6.72e-22		247025_at	AT5G67030	ABA1 (ABA DEFICIENT 1); zeaxanthin epoxidase	2048.52	1.2569	0.0076	0.0004	Down	yellow	10.0305	0.891827
Os.11250.1.S1_at	LOC_Os02g13800	HSF-type DNA-binding domain containing protein, expressed	399.16	0.1106	0	0	Up	blue	95.8469	0.90085	2.91e-29		Os.11309.1.S1_x_at	LOC_Os05g04490	peroxidase precursor, putative, expressed	3287.07	0.7718	0	0	Up	red	0.59661	-0.563508	2.01e-20		263800_at	AT2G24600	ankyrin repeat family protein	2213.68	1.8829	0.0038	0.0001	Up	grey	0.0536543	0.236857	0.0111716		250413_at	AT5G11160	APT5 (Adenine phosphoribosyltransferase 5); adenine phosphoribosyltransferase	1898.72	1.2568	0.0026	0.0001	Down	black	3.21448	0.811682
Os.11260.1.S1_at	LOC_Os05g31670	AWPM-19-like membrane family protein, putative, expressed	140.872	0.0344	0	0	Up	blue	66.2099	0.818002	6.19e-20		Os.11313.1.S1_at	LOC_Os03g18850	pathogenesis-related Bet v I family protein, putative, expressed	2012.82	0.4951	0	0	Up	blue	22.103	-0.491629	3.24e-15		259272_at	AT3G01290	band 7 family protein	1103.6	1.8827	0	0	Down	turquoise	39.1191	0.769111	1.63e-23		253971_at	AT4G26530	fructose-bisphosphate aldolase, putative	1262.56	1.2562	0	0	Down	turquoise	91.6915	0.973037
Os.11262.1.S1_a_at	LOC_Os04g32920	potassium transporter, putative, expressed	3013.22	2.1395	0.0034	0.0003	Down	turquoise	45.0741	-0.665545	2.98e-11		Os.11318.1.S1_at	LOC_Os08g27140	expressed protein	4189.25	0.7705	0.0068	0.0008	Up	blue	43.7554	-0.490375	3.89e-15		249524_at	AT5G38520	hydrolase, alpha/beta fold family protein	2214.09	1.8779	0.0027	0.0001	Down	blue	120.282	0.972199	1.88e-72		262050_at	AT1G80130	binding	1705.53	1.2539	0.0004	0	Down	yellow	1.22947	0.564847
Os.11265.1.S1_at	LOC_Os03g16670	haloacid dehalogenase-like hydrolase family protein, putative, expressed	2016.46	0.3435	0	0	Up	blue	38.8893	0.682558	5.89e-12		Os.11321.1.S1_at	LOC_Os07g48260	WRKY47, expressed	3028.79	0.7508	0	0	Up	turquoise	5.16074	0.832306	1.41e-59		247754_at	AT5G59080	unknown protein	2267.25	1.8612	0.005	0.0002	Up	blue	51.9449	0.837626	3.46e-31		252092_at	AT3G51420	SSL4 (STRICTOSIDINE SYNTHASE-LIKE 4); strictosidine synthase	1927.35	1.2535	0.003	0.0001	Down	turquoise	98.3029	0.981441
Os.11282.1.S1_at	LOC_Os06g30750	reticulon domain containing protein, putative, expressed	3082.03	0.4748	0.006	0.0005	Up	blue	76.3456	0.847528	1.32e-22		Os.11322.1.S1_at	LOC_Os04g50950	peptide transporter PTR2, putative, expressed	3627.41	0.6662	0.0002	0	Up	turquoise	11.6374	0.354228	4.1e-08		260287_at	AT1G80440	kelch repeat-containing F-box family protein	2244.35	1.8454	0.0035	0.0001	Down	grey	1.17433	0.570869	3.32e-11		258167_at	AT3G21560	UGT84A2; UDP-glycosyltransferase/ sinapate 1-glucosyltransferase	1905.69	1.2535	0.0026	0.0001	Down	yellow	1.55142	0.462591
Os.11305.1.S1_at	LOC_Os12g29400	GRAM domain containing protein, expressed	223.564	0.0587	0	0	Up	blue	135.4	0.954539	1.07e-41		Os.11333.1.S1_s_at	LOC_Os02g37320	heavy metal associated domain containing protein, expressed	3976.57	0.8317	0.002	0.0002	Up	pink	0.462351	0.0107287	0.872285		263142_at	AT1G65230	unknown protein	2187.34	1.8432	0.0023	0.0001	Down	blue	121.969	0.976075	4.65e-76		247921_at	AT5G57660	zinc finger (B-box type) family protein	1245.24	1.2524	0	0	Down	yellow	3.82454	0.595103
Os.11313.1.S1_at	LOC_Os03g18850	pathogenesis-related Bet v I family protein, putative, expressed	2245.71	0.4537	0.0001	0	Up	turquoise	20.3446	-0.579372	2.74e-08		Os.11335.1.S1_at	LOC_Os04g33450	expressed protein	3336.73	1.3152	0.0001	0	Down	black	57.1697	0.361531	2.05e-08		255886_at	AT1G20340	DRT112; copper ion binding / electron carrier	2251.63	1.8394	0.0037	0.0001	Down	blue	113.709	0.957617	2.26e-62		263656_at	AT1G04240	SHY2 (SHORT HYPOCOTYL 2); transcription factor	1601.41	1.2522	0.0001	0	Down	blue	5.62376	-0.494073
Os.11321.1.S1_at	LOC_Os07g48260	WRKY47, expressed	2445.66	2.5411	0.0002	0	Down	yellow	13.3545	0.786329	1.47e-17		Os.11335.3.S1_x_at	LOC_Os01g52260	serine acetyltransferase protein, putative, expressed	2788.52	0.9087	0	0	Down	magenta	0.882416	0.205764	0.00183045		255719_at	AT1G32080	membrane protein, putative	2312.03	1.83	0.0052	0.0002	Down	blue	120.913	0.975232	3.16e-75		265998_at	AT2G24270	ALDH11A3; 3-chloroallyl aldehyde dehydrogenase/ glyceraldehyde-3-phosphate dehydrogenase (NADP+)	1806.91	1.252	0.0011	0	Down	red	2.67657	0.776168
Os.11322.1.S1_at	LOC_Os04g50950	peptide transporter PTR2, putative, expressed	2694.42	1.5404	0.0008	0.0001	Down	brown	65.5752	0.695075	1.66e-12		Os.11335.4.S1_at	LOC_Os01g24690	60S ribosomal protein L23A, putative, expressed	4005.59	0.5865	0.0023	0.0002	Up	blue	128.689	-0.487247	6.16e-15		257823_at	AT3G25190	nodulin, putative	1931.94	1.8191	0.0003	0	Down	turquoise	144.286	0.964295	1.84e-66		248075_at	AT5G55740	CRR21 (chlororespiratory reduction 21)	2084.11	1.252	0.0098	0.0005	Down	turquoise	20.3236	0.684001
Os.11323.1.S1_at	LOC_Os03g20120	glycosyl transferase 8 domain containing protein, putative, expressed	2048.82	0.2609	0	0	Up	blue	28.8865	0.689659	2.9e-12		Os.11357.1.S1_at	LOC_Os09g34910	DEAD-box ATP-dependent RNA helicase 7, putative, expressed	4126.34	0.6418	0.0047	0.0005	Up	blue	153.314	-0.486498	6.87e-15		255078_at	AT4G09010	APX4 (ASCORBATE PEROXIDASE 4); heme binding / peroxidase	2214.87	1.8158	0.0027	0.0001	Down	blue	114.551	0.962145	4.58e-65		253259_at	AT4G34410	RRTF1 ({REDOX RESPONSIVE TRANSCRIPTION FACTOR 1); DNA binding / transcription factor	1895.99	1.2511	0.0025	0.0001	Down	black	1.14573	0.610712
Os.11333.1.S1_s_at	LOC_Os02g37320	heavy metal associated domain containing protein, expressed	1649.45	1.8712	0	0	Down	yellow	15.3259	0.773672	1.01e-16		Os.11365.1.S1_at	LOC_Os02g52210	zinc finger, C3HC4 type domain containing protein, expressed	3395.85	0.8551	0	0	Up	green	16.8533	-0.388913	1.3e-09		256894_at	AT3G21870	CYCP2;1 (cyclin p2;1); cyclin-dependent protein kinase	2373.38	1.8111	0.0076	0.0004	Down	blue	49.0696	0.838473	2.65e-31		254785_at	AT4G12730	FLA2 (FASCICLIN-LIKE ARABINOGALACTAN 2)	2015.18	1.2505	0.006	0.0003	Down	red	3.30568	0.759123
Os.11334.1.S1_x_at	LOC_Os09g25090	CAMK_KIN1/SNF1/Nim1_like.34 - CAMK includes calcium/calmodulin depedent protein kinases, expressed	986.005	0.1936	0	0	Up	blue	32.0497	0.657959	5.94e-11		Os.11371.1.S1_at	LOC_Os01g06740	ribosome inactivating protein, putative, expressed	2480.48	0.589	0	0	Up	yellow	12.3714	-0.0989209	0.137329		262978_at	AT1G75780	TUB1; GTP binding / GTPase/ structural molecule	2307.2	1.8089	0.0051	0.0002	Down	turquoise	7.85243	0.548221	2.73e-10		252368_at	AT3G48520	CYP94B3; electron carrier/ heme binding / iron ion binding / monooxygenase/ oxygen binding	1882.44	1.2493	0.0006	0	Up	turquoise	3.28958	0.4118
Os.11335.1.S1_at	LOC_Os04g33450	expressed protein	1560.24	1.895	0	0	Down	brown	111.501	0.859615	7.25e-24		Os.11376.1.S1_at	LOC_Os06g06490	U-box domain containing heat shock protein, putative, expressed	3418.95	0.7361	0	0	Up	yellow	4.63839	-0.0339558	0.61081		252366_at	AT3G48420	haloacid dehalogenase-like hydrolase family protein	2285.43	1.8042	0.0046	0.0002	Down	blue	114.896	0.961673	9.04e-65		250006_at	AT5G18660	PCB2 (PALE-GREEN AND CHLOROPHYLL B REDUCED 2); 3,8-divinyl protochlorophyllide a 8-vinyl reductase	1597.22	1.249	0.0001	0	Down	green	8.87371	0.837567
Os.11335.3.S1_x_at	LOC_Os01g52260	serine acetyltransferase protein, putative, expressed	2698.32	0.4731	0.0012	0.0001	Up	turquoise	10.1725	-0.490652	5.11e-06		Os.11392.2.S1_at	LOC_Os02g07820	DUF581 domain containing protein, expressed	3407.01	1.3722	0.0002	0	Down	turquoise	160.658	0.496415	1.59e-15		259981_at	AT1G76450	oxygen-evolving complex-related	2199.69	1.7877	0.0024	0.0001	Down	blue	121.518	0.974048	4.18e-74		257793_at	AT3G26960	unknown protein	1279.42	1.2482	0	0	Down	red	2.76461	0.723363
Os.11357.1.S1_at	LOC_Os09g34910	DEAD-box ATP-dependent RNA helicase 7, putative, expressed	3138.54	0.5841	0.0075	0.0006	Up	green	14.9993	0.842396	4.21e-22		Os.11394.1.S1_at	LOC_Os12g01449	chloroplast unusual positioning protein, putative, expressed	3180.34	1.2068	0	0	Down	turquoise	76.9915	0.943773	3.91e-110		265067_at	AT1G03850	glutaredoxin family protein	1157.43	1.7859	0	0	Down	turquoise	89.4584	0.885762	3.91e-39		259660_at	AT1G55260	lipid binding	1534.22	1.244	0.0001	0	Down	green	13.2874	0.895951
Os.11361.1.S1_at	LOC_Os02g34860	Regulator of chromosome condensation domain containing protein, expressed	2085.7	1.8065	0	0	Down	turquoise	85.3219	0.781378	3.17e-17		Os.11396.1.S1_at	LOC_Os01g68060	copine, putative, expressed	4228.19	0.623	0.0084	0.001	Up	red	33.7706	-0.712981	1.52e-36		253043_at	AT4G37540	LBD39 (LOB DOMAIN-CONTAINING PROTEIN 39)	2413.66	1.7831	0.0098	0.0005	Down	turquoise	7.41759	0.54785	2.82e-10		260410_at	AT1G69870	proton-dependent oligopeptide transport (POT) family protein	1822.72	1.2439	0.0013	0	Down	grey	0.580693	-0.737894
Os.11364.1.S1_at	LOC_Os12g33080	2-oxoglutarate/malate translocator, chloroplast precursor, putative, expressed	2867.18	1.9828	0.0019	0.0002	Down	turquoise	29.6536	0.599902	6.46e-09		Os.11397.1.S1_at	LOC_Os02g51570	peptidyl-prolyl cis-trans isomerase, FKBP-type, putative, expressed	2128.18	1.6201	0	0	Down	brown	163.599	0.792548	3.12e-50		260475_at	AT1G11080	scpl31 (serine carboxypeptidase-like 31); serine-type carboxypeptidase	1767.32	1.7698	0.0002	0	Down	turquoise	78.0162	0.869154	4.86e-36		259275_at	AT3G01060	unknown protein	1834.82	1.2422	0.0014	0	Down	yellow	11.4286	0.918727
Os.11365.1.S1_at	LOC_Os02g52210	zinc finger, C3HC4 type domain containing protein, expressed	1156.01	0.2062	0	0	Up	black	10.7993	0.828509	7.95e-21		Os.11407.1.S1_at	LOC_Os04g57550	amine oxidase, flavin-containing, domain containing protein, expressed	3465.81	0.6372	0	0	Up	green	25.5862	-0.292045	7.69e-06		262211_at	AT1G74930	ORA47; DNA binding / transcription factor	1569.16	1.7671	0	0	Up	brown	3.0621	0.632378	4.47e-14		258719_at	AT3G09540	pectate lyase family protein	2014.44	1.2419	0.006	0.0003	Down	blue	9.65396	-0.578114
Os.11368.1.S1_at	LOC_Os02g37800	lecithin:cholesterol acyltransferase, putative, expressed	1110.84	1.9458	0	0	Down	brown	10.8325	0.54635	2.29e-07		Os.11409.1.S1_at	LOC_Os06g50900	expressed protein	4111.21	0.8127	0.0044	0.0005	Up	turquoise	27.2618	0.710912	2.99e-36		249867_at	AT5G23020	IMS2 (2-ISOPROPYLMALATE SYNTHASE 2); 2-isopropylmalate synthase/ methylthioalkylmalate synthase	2043.16	1.7634	0.001	0	Up	turquoise	74.6353	0.860533	1.35e-34		253522_at	AT4G31290	ChaC-like family protein	1659.53	1.2416	0.0003	0	Down	green	5.75093	0.753631
Os.11385.1.S1_a_at	LOC_Os11g34270	ubiquitin carboxyl-terminal hydrolase domain containing protein, expressed	2746.18	0.5671	0.0015	0.0001	Up	blue	4.37979	0.390333	0.000410998		Os.11417.1.S1_at	LOC_Os02g26810	cytochrome P450, putative, expressed	1819.23	0.5569	0	0	Up	turquoise	52.7973	0.680474	3.22e-32		248684_at	AT5G48485	DIR1 (DEFECTIVE IN INDUCED RESISTANCE 1); lipid binding / lipid transporter	1813.57	1.7601	0.0001	0	Down	blue	87.5416	0.929927	1.77e-50		249120_at	AT5G43750	unknown protein	2045.4	1.2408	0.0074	0.0004	Down	turquoise	81.4868	0.942799
Os.11390.1.S1_at	LOC_Os01g71280	glycerol-3-phosphate dehydrogenase, putative, expressed	3162.43	1.3121	0.0061	0.0007	Down	brown	71.356	0.7739	9.78e-17		Os.11425.1.S1_at	LOC_Os07g08330	ribosomal protein L4, putative, expressed	3935.34	0.6141	0.0015	0.0002	Up	blue	83.0046	-0.48635	7.02e-15		262288_at	AT1G70760	CRR23 ((chlororespiratory reduction 23)	2019.74	1.76	0.0009	0	Down	blue	118.983	0.969167	5.68e-70		258038_at	AT3G21260	glycolipid transfer protein-related	1565.15	1.2401	0.0001	0	Down	grey	0.221657	-0.235768
Os.11393.1.S2_at	LOC_Os06g47200	LTPL85 - Protease inhibitor/seed storage/LTP family protein precursor, expressed	1805.47	0.4236	0	0	Up	blue	100.669	0.90706	2.8e-30		Os.11443.1.S1_a_at	LOC_Os01g65630	expressed protein	2584.29	1.1124	0	0	Down	brown	25.1062	0.805723	4.35e-53		251243_at	AT3G61870	unknown protein	2287.76	1.7591	0.0057	0.0002	Up	blue	115.175	0.961384	1.37e-64		249774_at	AT5G24150	SQP1; squalene monooxygenase	1092.33	1.2393	0	0	Down	yellow	8.13043	0.783727
Os.11397.1.S1_at	LOC_Os02g51570	peptidyl-prolyl cis-trans isomerase, FKBP-type, putative, expressed	1633.62	2.8627	0	0	Down	turquoise	231.577	0.949801	4.24e-40		Os.11445.1.S1_at	LOC_Os06g35970	meiosis 5, putative, expressed	3491.08	0.8785	0	0	Up	black	38.1278	0.653243	5.29e-29		265611_at	AT2G25510	unknown protein	2202.95	1.7539	0.0025	0.0001	Down	turquoise	141.337	-0.953964	2.1e-60		251028_at	AT5G02230	haloacid dehalogenase-like hydrolase family protein	1122.57	1.2389	0	0	Down	yellow	2.86357	0.641462
Os.11398.1.S1_at	LOC_Os10g05980	POEI13 - Pollen Ole e I allergen and extensin family protein precursor, expressed	3007.51	1.4551	0.0033	0.0003	Down	red	26.1945	0.92757	3.16e-34		Os.11464.1.S1_at	LOC_Os03g41510	oxidoreductase, aldo/keto reductase family protein, putative, expressed	3136.02	1.3197	0	0	Down	brown	168.284	0.253294	0.000114177		254145_at	AT4G24700	unknown protein	2351.72	1.7533	0.0066	0.0003	Down	blue	67.1044	0.889148	8e-40		252876_at	AT4G39970	haloacid dehalogenase-like hydrolase family protein	2081.25	1.2386	0.0098	0.0005	Down	turquoise	87.5043	0.960343
Os.11408.1.S2_at	LOC_Os09g37100	phospholipase D, putative, expressed	2692.95	0.3602	0.0011	0.0001	Up	turquoise	43.7702	-0.678139	9.06e-12		Os.11474.1.S1_at	LOC_Os02g51350	OsFBK10 - F-box domain and kelch repeat containing protein, expressed	4146.07	0.7511	0.0053	0.0006	Up	red	21.6691	-0.292947	7.18e-06		261684_at	AT1G47400	unknown protein	2041.93	1.7406	0.001	0	Down	blue	2.65268	0.468115	1.51e-07		247814_at	AT5G58310	MES18 (METHYL ESTERASE 18); hydrolase/ hydrolase, acting on ester bonds / methyl indole-3-acetate esterase	917.068	1.2381	0	0	Down	turquoise	35.3207	0.802341
Os.11418.1.S1_at	LOC_Os12g34350	expressed protein	1578.07	0.5338	0	0	Up	turquoise	64.5828	-0.762295	5.18e-16		Os.1148.1.S1_at	LOC_Os03g03020	L11 domain containing ribosomal protein, putative, expressed	3440.79	1.3276	0.0002	0	Down	brown	114.071	0.783102	2.61e-48		248448_at	AT5G51190	AP2 domain-containing transcription factor, putative	2350.9	1.7376	0.0088	0.0004	Up	brown	7.62798	0.788135	2.35e-25		246021_at	AT5G21100	L-ascorbate oxidase, putative	2084.6	1.2376	0.0098	0.0005	Down	turquoise	63.7637	0.909716
Os.11419.1.S1_at	LOC_Os03g11910	DnaK family protein, putative, expressed	399.42	0.1736	0	0	Up	pink	10.2855	0.845819	1.95e-22		Os.11484.1.S1_at	LOC_Os11g34210	aspartyl/glutamyl-tRNA amidotransferase subunit B, putative, expressed	3844.45	1.1472	0.0025	0.0002	Down	brown	49.3531	0.686084	6.34e-33		265471_at	AT2G37130	peroxidase 21 (PER21) (P21) (PRXR5)	1641.64	1.7369	0.0001	0	Down	turquoise	46.1692	0.778536	2.1e-24		249527_at	AT5G38710	proline oxidase, putative / osmotic stress-responsive proline dehydrogenase, putative	1603.3	1.2375	0	0	Up	turquoise	9.98512	-0.579302
Os.11421.1.S1_at	LOC_Os03g58170	stem-specific protein TSJT1, putative, expressed	752.494	0.3017	0	0	Up	pink	11.3378	0.889544	1.42e-27		Os.11487.1.S1_s_at	LOC_Os01g64090	L1P family of ribosomal proteins domain containing protein, expressed	4248.1	0.6594	0.0093	0.0012	Up	blue	93.2831	-0.485834	7.56e-15		247540_at	AT5G61590	AP2 domain-containing transcription factor family protein	1443.02	1.7102	0	0	Down	blue	5.71906	0.550603	2.2e-10		260856_at	AT1G21910	AP2 domain-containing transcription factor family protein	1514.04	1.2373	0	0	Down	turquoise	4.16145	0.470623
Os.11437.1.S1_at	LOC_Os03g53860	periplasmic beta-glucosidase precursor, putative, expressed	2361.24	1.3177	0.0002	0	Down	brown	35.8898	0.677873	9.3e-12		Os.1149.1.S1_at	LOC_Os03g22160	relA-SpoT like protein RSH1, putative, expressed	3975.66	1.0902	0.0051	0.0005	Down	turquoise	67.0957	0.688381	3.22e-33		246522_at	AT5G15830	AtbZIP3 (Arabidopsis thaliana basic leucine-zipper 3); DNA binding / transcription factor	2204.22	1.7019	0.0025	0.0001	Down	grey	0.578851	0.513561	5.12e-09		245627_at	AT1G56600	AtGolS2 (Arabidopsis thaliana galactinol synthase 2); transferase, transferring glycosyl groups / transferase, transferring hexosyl groups	1882.61	1.2371	0.0024	0.0001	Down	yellow	0.837581	0.434335
Os.11443.1.S1_a_at	LOC_Os01g65630	expressed protein	1525.56	4.1523	0	0	Down	blue	41.8769	-0.7556	1.3e-15		Os.11491.1.S1_at	LOC_Os03g19290	mitochondrial import inner membrane translocase subunit Tim17, putative, expressed	2730.65	0.6314	0	0	Up	green	14.2554	-0.345528	9.16e-08		253253_at	AT4G34750	auxin-responsive protein, putative / small auxin up RNA (SAUR_E)	2350.04	1.6836	0.0066	0.0003	Down	grey	1.22509	-0.434827	1.34e-06		267265_at	AT2G22980	serine-type carboxypeptidase	1082.99	1.2367	0	0	Down	turquoise	26.3674	0.764677
Os.11450.1.S3_a_at	LOC_Os01g52110	RING finger and CHY zinc finger domain-containing protein 1, putative, expressed	924.323	0.2493	0	0	Up	blue	60.9209	0.791114	6.82e-18		Os.11493.1.A1_at	LOC_Os05g35580	amidophosphoribosyltransferase, chloroplast precursor, putative, expressed	2163.52	0.6348	0	0	Up	blue	29.4777	-0.484597	9.05e-15		259841_at	AT1G52200	unknown protein	1532.9	1.6706	0	0	Down	turquoise	26.9283	0.703857	2.45e-18		251196_at	AT3G62950	glutaredoxin family protein	1886.56	1.2363	0.0024	0.0001	Down	turquoise	34.7864	0.80352
Os.11460.1.S1_at	LOC_Os07g46490	phosphatidylinositol-4-phosphate 5-kinase, putative, expressed	2991.37	1.8159	0.0031	0.0003	Down	brown	48.5647	0.754928	1.42e-15		Os.11497.1.S1_at	LOC_Os05g48320	60S ribosomal protein L37a, putative, expressed	4062.66	0.6135	0.0033	0.0004	Up	blue	140.608	-0.484231	9.54e-15		248164_at	AT5G54490	PBP1 (PINOID-BINDING PROTEIN 1); calcium ion binding / protein binding	1972.38	1.6693	0.0005	0	Up	brown	9.85892	0.842684	6.82e-32		254609_at	AT4G18970	GDSL-motif lipase/hydrolase family protein	1247.01	1.2353	0	0	Down	green	6.68827	0.772034
Os.11464.1.S1_at	LOC_Os03g41510	oxidoreductase, aldo/keto reductase family protein, putative, expressed	2587.11	1.7372	0.0005	0	Down	turquoise	166.898	0.891881	6.59e-28		Os.11498.1.S1_at	LOC_Os01g54870	60S ribosomal protein L18a, putative, expressed	4029.58	0.6138	0.0027	0.0003	Up	blue	153.47	-0.483176	1.11e-14		248449_at	AT5G51110	4-alpha-hydroxytetrahydrobiopterin dehydratase	2287.86	1.665	0.0046	0.0002	Down	blue	117.194	0.966286	7.81e-68		256015_at	AT1G19150	LHCA6; chlorophyll binding	1833.8	1.2349	0.0014	0	Down	turquoise	99.326	0.984134
Os.11465.1.S1_at	LOC_Os11g33270	glycosyl hydrolases family 16, putative, expressed	848.249	2.2712	0	0	Down	brown	107.438	0.889082	1.65e-27		Os.11510.1.S1_s_at	LOC_Os09g31430	Os9bglu30 - beta-glucosidase, similar to Os4bglu12 exoglucanase, expressed	3974.8	1.0793	0.0051	0.0005	Down	black	10.6026	0.411795	1.05e-10		255457_at	AT4G02770	PSAD-1 (photosystem I subunit D-1)	1938.22	1.659	0.0003	0	Down	blue	114.474	0.96038	5.6e-64		261388_at	AT1G05385	photosystem II 11 kDa protein-related	2063.59	1.2349	0.0085	0.0004	Down	turquoise	69.9365	0.923073
Os.11469.1.S1_at	LOC_Os04g26870	oxidoreductase, aldo/keto reductase family protein, putative, expressed	2378.23	2.2013	0.0002	0	Down	red	10.3099	0.796064	3.03e-18		Os.11517.1.S1_at	LOC_Os08g06040	60S ribosomal protein L34, putative, expressed	3912.13	0.5698	0.0013	0.0001	Up	blue	118.287	-0.482651	1.2e-14		252367_at	AT3G48360	BT2 (BTB AND TAZ DOMAIN PROTEIN 2); protein binding / transcription factor/ transcription regulator	1909.95	1.6578	0.0003	0	Down	grey	0.398827	0.329789	0.000339454		260745_at	AT1G78370	ATGSTU20 (GLUTATHIONE S-TRANSFERASE TAU 20); glutathione transferase	1829.42	1.2347	0.0014	0	Down	red	5.50843	0.797146
Os.11473.1.A1_at	LOC_Os02g41580	CAMK_CAMK_like.14 - CAMK includes calcium/calmodulin depedent protein kinases, expressed	2728.88	0.4085	0.0014	0.0001	Up	green	7.39468	0.721329	9.4e-14		Os.11533.1.S1_at	LOC_Os02g07890	60S ribosomal protein L27a-3, putative, expressed	4247.61	0.6125	0.0092	0.0012	Up	blue	108.552	-0.48138	1.44e-14		262388_at	AT1G49320	BURP domain-containing protein	2227.28	1.6451	0.0031	0.0001	Down	turquoise	36.5056	0.753315	4.1e-22		263761_at	AT2G21330	fructose-bisphosphate aldolase, putative	1716.64	1.2347	0.0006	0	Down	turquoise	71.1489	0.924468
Os.1148.1.S1_at	LOC_Os03g03020	L11 domain containing ribosomal protein, putative, expressed	3199.14	1.3836	0.0069	0.0008	Down	turquoise	221.957	0.934318	8.71e-36		Os.11546.1.S1_at	LOC_Os06g35520	peroxidase precursor, putative, expressed	496.297	0.271	0	0	Up	blue	20.3206	-0.47581	3.16e-14		254231_at	AT4G23810	WRKY53; DNA binding / protein binding / transcription activator/ transcription factor	2248.68	1.6425	0.0046	0.0002	Up	brown	3.79351	0.700968	3.85e-18		252011_at	AT3G52720	ACA1 (ALPHA CARBONIC ANHYDRASE 1); carbonate dehydratase/ zinc ion binding	2080.32	1.2346	0.0097	0.0005	Down	yellow	7.2886	0.839947
Os.11485.1.S1_at	LOC_Os01g66180	cytochrome c, putative, expressed	2991.93	1.614	0.0031	0.0003	Down	black	10.3076	-0.804363	7.36e-19		Os.11549.1.S1_at	LOC_Os12g02080	peroxidase precursor, putative, expressed	2994.29	0.6097	0	0	Up	brown	8.97689	0.72067	1.18e-37		264383_at	AT2G25080	ATGPX1 (GLUTATHIONE PEROXIDASE 1); glutathione peroxidase	2405.76	1.6351	0.0094	0.0005	Down	blue	102.675	0.953678	2.94e-60		263942_at	AT2G35860	FLA16 (FASCICLIN-LIKE ARABINOGALACTAN PROTEIN 16 PRECURSOR)	1762.34	1.2341	0.0008	0	Down	blue	9.20907	-0.536317
Os.11491.1.S1_at	LOC_Os03g19290	mitochondrial import inner membrane translocase subunit Tim17, putative, expressed	90.2975	0.0271	0	0	Up	blue	89.4258	0.844035	2.92e-22		Os.11552.1.S1_at	LOC_Os04g59150	peroxidase precursor, putative, expressed	3574.54	0.8001	0.0001	0	Up	turquoise	6.16306	0.607803	2.56e-24		266636_at	AT2G35370	GDCH; glycine dehydrogenase (decarboxylating)	1678.4	1.6336	0.0001	0	Down	blue	114.82	0.959953	1.01e-63		264663_at	AT1G09970	LRR XI-23; ATP binding / kinase/ protein kinase/ protein serine/threonine kinase	1583.61	1.2329	0	0	Up	brown	6.02501	0.78151
Os.11510.1.S1_at	LOC_Os09g31430	Os9bglu30 - beta-glucosidase, similar to Os4bglu12 exoglucanase, expressed	2897.43	0.8115	0.0029	0.0002	Up	brown	49.3476	0.710439	3.22e-13		Os.11558.1.S1_at	LOC_Os01g16450	peroxidase precursor, putative, expressed	3122.47	0.689	0	0	Up	blue	8.19062	-0.473654	4.28e-14		266716_at	AT2G46820	PSI-P (PHOTOSYSTEM I P SUBUNIT); DNA binding	2243.31	1.6282	0.0046	0.0002	Up	blue	116.493	0.962137	4.63e-65		260955_at	AT1G06000	UDP-glucoronosyl/UDP-glucosyl transferase family protein	2040.59	1.2309	0.003	0.0002	Up	yellow	1.90316	0.42815
Os.11513.1.S1_at	LOC_Os12g38140	expressed protein	3208.76	0.8836	0.0071	0.0008	Down	brown	121.208	0.869654	5.24e-25		Os.11565.1.S1_at	LOC_Os10g02040	peroxidase precursor, putative, expressed	4017.34	1.3535	0.0063	0.0007	Down	black	47.9757	0.234778	0.000360054		248252_at	AT5G53250	AGP22 (ARABINOGALACTAN PROTEIN 22)	1766.18	1.6276	0.0002	0	Down	turquoise	143.984	0.961834	7.18e-65		262878_at	AT1G64770	NDF2 (NDH-DEPENDENT CYCLIC ELECTRON FLOW 1); carbohydrate binding / catalytic	2074.39	1.2308	0.0093	0.0005	Down	turquoise	98.6555	0.983989
Os.11525.1.S1_s_at	LOC_Os03g48180	peptide transporter PTR2, putative, expressed	3234.13	1.6132	0.0078	0.0009	Down	brown	49.3177	0.737959	1.28e-14		Os.11566.1.S1_at	LOC_Os02g47620	hydrolase, alpha/beta fold family domain containing protein, expressed	2927.49	1.2396	0	0	Down	turquoise	199.377	0.494836	2.01e-15		245346_at	AT4G17090	CT-BMY (CHLOROPLAST BETA-AMYLASE); beta-amylase	1367.01	1.6248	0	0	Up	blue	88.9419	0.919198	3.82e-47		261931_at	AT1G22430	alcohol dehydrogenase, putative	2024.82	1.2284	0.0064	0.0003	Down	turquoise	39.4171	0.815065
Os.1153.1.S1_at	LOC_Os01g15830	peroxidase precursor, putative, expressed	2902.79	0.8428	0.0022	0.0002	Down	brown	127.909	0.875568	1.01e-25		Os.11568.1.A1_x_at	LOC_Os12g06610	nucleolar complex protein 2, putative, expressed	4243.56	0.7148	0.0091	0.0011	Up	blue	63.6702	-0.470647	6.49e-14		247954_at	AT5G56870	BGAL4 (beta-galactosidase 4); beta-galactosidase	1783.22	1.6217	0.0001	0	Down	grey	1.2261	0.481779	5.73e-08		265121_at	AT1G62560	FMO GS-OX3 (FLAVIN-MONOOXYGENASE GLUCOSINOLATE S-OXYGENASE 3); 3-methylthiopropyl glucosinolate S-oxygenase/ 4-methylthiopropyl glucosinolate S-oxygenase/ 5-methylthiopropyl glucosinolate S-oxygenase/ 6-methylthiopropyl glucosinolate S-oxygenase/ 7-methyl	1502.22	1.2265	0	0	Down	red	4.41545	0.748433
Os.11538.1.S1_at	LOC_Os04g41900	expressed protein	2824.51	2.0052	0.0016	0.0001	Down	brown	102.152	0.849804	7.81e-23		Os.11569.1.S1_at	LOC_Os04g47020	genetic modifier, putative, expressed	3160.39	1.3264	0	0	Down	brown	158.075	0.845768	2.58e-63		255248_at	AT4G05180	PSBQ-2; calcium ion binding	1778.17	1.62	0.0002	0	Down	blue	110.391	0.950277	1.41e-58		255690_at	AT4G00360	CYP86A2 (CYTOCHROME P450 86 A2); fatty acid (omega-1)-hydroxylase/ oxygen binding	1900.75	1.2263	0.0026	0.0001	Down	green	8.77232	0.81761
Os.11547.1.S1_s_at	LOC_Os06g48030	peroxidase precursor, putative, expressed	2231.32	1.1709	0.0001	0	Down	brown	104.19	0.86181	4.15e-24		Os.11582.2.S1_at	LOC_Os03g40180	60S ribosomal protein L15, putative, expressed	3459.46	0.5381	0	0	Up	blue	123.177	-0.469564	7.53e-14		245242_at	AT1G44446	CH1 (CHLORINA 1); chlorophyllide a oxygenase	1823.39	1.6044	0.0001	0	Down	blue	83.6006	0.918831	4.88e-47		261913_at	AT1G65860	FMO GS-OX1 (FLAVIN-MONOOXYGENASE GLUCOSINOLATE S-OXYGENASE 1); 3-methylthiopropyl glucosinolate S-oxygenase/ 4-methylthiopropyl glucosinolate S-oxygenase/ 5-methylthiopropyl glucosinolate S-oxygenase/ 6-methylthiopropyl glucosinolate S-oxygenase/ 7-methyl	1743.36	1.2262	0.0007	0	Down	red	4.76992	0.73602
Os.11549.1.S1_at	LOC_Os12g02080	peroxidase precursor, putative, expressed	2966.06	0.3753	0.0028	0.0003	Down	brown	41.5003	0.704072	6.44e-13		Os.11584.1.S1_s_at	LOC_Os03g08999	dehydrogenase, putative, expressed	3153.42	0.6703	0	0	Up	green	11.0095	-0.124513	0.061079		249817_at	AT5G23820	MD-2-related lipid recognition domain-containing protein / ML domain-containing protein	1909.28	1.6025	0.0003	0	Up	grey	0.42444	0.0227888	0.809813		261881_at	AT1G80760	NIP6;1 (NOD26-LIKE INTRINSIC PROTEIN 6;1); boron transporter/ glycerol transmembrane transporter/ urea transmembrane transporter/ water channel/ water transporter	2061.79	1.2227	0.0084	0.0004	Down	yellow	4.7874	0.694825
Os.11552.1.S2_at	LOC_Os04g59150	peroxidase precursor, putative, expressed	2593.88	2.0941	0.0005	0	Down	brown	81.2749	0.821564	3.13e-20		Os.11595.1.S2_at	LOC_Os01g57599	retrotransposon protein, putative, unclassified, expressed	2956.4	1.4631	0	0	Down	yellow	34.331	-0.123537	0.0631512		261422_at	AT1G18730	NDF6 (NDH DEPENDENT FLOW 6)	2184.33	1.5984	0.0022	0.0001	Down	blue	113.331	0.957795	1.79e-62		255818_at	AT2G33570	unknown protein	1819.67	1.222	0.0013	0	Down	blue	5.34039	-0.455311
Os.11557.1.S1_at	LOC_Os07g49360	peroxidase precursor, putative, expressed	1754.83	1.8334	0	0	Down	brown	12.6831	0.545385	2.43e-07		Os.11602.1.S1_at	LOC_Os09g38090	expressed protein	2267.9	1.4296	0	0	Down	turquoise	194.783	0.75861	9.58e-44		255786_at	AT1G19670	ATCLH1 (ARABIDOPSIS THALIANA CORONATINE-INDUCED PROTEIN 1); chlorophyllase	1235.68	1.5962	0	0	Up	turquoise	120.619	-0.928999	3.61e-50		257628_at	AT3G26290	CYP71B26; electron carrier/ heme binding / iron ion binding / monooxygenase/ oxygen binding	1674.14	1.2217	0.0003	0	Down	yellow	7.49903	0.828366
Os.11558.1.S1_at	LOC_Os01g16450	peroxidase precursor, putative, expressed	1560.04	1.8374	0	0	Down	brown	149.057	0.932775	2.04e-35		Os.11616.1.S1_at	LOC_Os02g36570	ABC1 family domain containing protein, putative, expressed	3553.4	1.2395	0.0004	0	Down	turquoise	211.617	0.782912	2.84e-48		265287_at	AT2G20260	PSAE-2 (photosystem I subunit E-2); catalytic	2335.37	1.5908	0.0061	0.0003	Down	blue	107.804	0.945469	2.18e-56		245748_at	AT1G51140	basic helix-loop-helix (bHLH) family protein	1878.53	1.2201	0.0023	0.0001	Down	turquoise	21.9177	0.724426
Os.11559.1.S1_at	LOC_Os09g32964	peroxidase precursor, putative, expressed	1751.33	1.9172	0	0	Down	brown	137.05	0.909488	1.07e-30		Os.11619.1.A1_at	LOC_Os02g57160	ELMO/CED-12 family protein, putative, expressed	4102.8	0.9853	0.0096	0.0011	Down	turquoise	126.873	0.826793	3.85e-58		255290_at	AT4G04640	ATPC1; enzyme regulator	2385.08	1.5792	0.0082	0.0004	Down	blue	113.585	0.95909	3.25e-63		264745_at	AT1G62180	APR2 (5'ADENYLYLPHOSPHOSULFATE REDUCTASE 2); adenylyl-sulfate reductase/ phosphoadenylyl-sulfate reductase (thioredoxin)	2039.7	1.2195	0.0071	0.0003	Down	yellow	6.84257	0.777612
Os.11561.2.S1_a_at	LOC_Os03g22010	peroxidase precursor, putative, expressed	3222.78	1.369	0.0074	0.0009	Down	red	23.1274	0.91166	4.43e-31		Os.11631.1.S1_at	LOC_Os06g15760	eukaryotic aspartyl protease domain containing protein, expressed	4226.97	0.7302	0.0083	0.001	Up	turquoise	69.2655	0.790974	6.63e-50		264157_at	AT1G65310	XTH17 (XYLOGLUCAN ENDOTRANSGLUCOSYLASE/HYDROLASE 17); hydrolase, acting on glycosyl bonds / hydrolase, hydrolyzing O-glycosyl compounds / xyloglucan:xyloglucosyl transferase	1981.92	1.5761	0.0007	0	Down	grey	0.185477	0.419273	3.43e-06		258037_at	AT3G21230	4CL5 (4-coumarate:CoA ligase 5); 4-coumarate-CoA ligase	1962.11	1.2194	0.0015	0.0001	Up	turquoise	24.9823	-0.758322
Os.11565.1.S1_at	LOC_Os10g02040	peroxidase precursor, putative, expressed	1484.34	1.8601	0	0	Down	red	19.0274	0.886515	3.75e-27		Os.11666.1.S1_at	LOC_Os09g36200	senescence-inducible chloroplast stay-green protein 1, putative, expressed	1836.47	0.6156	0	0	Up	green	28.0874	-0.228907	0.000508833		247252_at	AT5G64770	unknown protein	2231.58	1.5758	0.0032	0.0001	Down	turquoise	146.74	-0.959296	2.46e-63		264238_at	AT1G54740	protein_coding	1326.24	1.2189	0	0	Down	turquoise	8.79812	0.612483
Os.11566.1.S1_at	LOC_Os02g47620	hydrolase, alpha/beta fold family domain containing protein, expressed	2105.22	2.104	0	0	Down	turquoise	119.881	0.825757	1.38e-20		Os.11673.2.S1_x_at	LOC_Os01g56780	plus-3 domain containing protein, expressed	4107.88	1.0159	0.0099	0.0012	Down	turquoise	151.68	0.569025	7.09e-21		264998_at	AT1G67330	unknown protein	2120.59	1.5739	0.0015	0	Down	turquoise	104.001	0.909883	1.32e-44		245011_at	ATCG00430	protein_coding	1878.17	1.218	0.0023	0.0001	Down	turquoise	26.5402	0.754226
Os.11569.1.S1_at	LOC_Os04g47020	genetic modifier, putative, expressed	2237.59	2.9385	0.0001	0	Down	turquoise	214.892	0.937895	1.11e-36		Os.11675.1.A1_at	LOC_Os12g41650	helix-loop-helix DNA-binding domain containing protein, expressed	1930.82	1.4771	0	0	Down	turquoise	167.819	0.682094	2.02e-32		245448_at	AT4G16860	RPP4 (recognition of peronospora parasitica 4); LRR domain binding	2315.62	1.5716	0.0054	0.0002	Down	turquoise	61.7306	-0.825328	1.44e-29		260696_at	AT1G32520	unknown protein	1728.29	1.2179	0.0006	0	Down	turquoise	28.1648	0.739861
Os.11570.1.S1_s_at	LOC_Os05g41590	glycerol-3-phosphate dehydrogenase, putative, expressed	1824.19	0.3783	0	0	Up	blue	45.5186	0.766082	3.04e-16		Os.11685.1.S1_at	LOC_Os03g41200	retrotransposon protein, putative, unclassified, expressed	4239.14	0.9154	0.0089	0.0011	Up	yellow	52.0101	0.0173454	0.794931		250475_at	AT5G10180	AST68; sulfate transmembrane transporter	2065.39	1.5649	0.0013	0	Up	blue	84.4508	0.920596	1.5e-47		258736_at	AT3G05900	neurofilament protein-related	1503.18	1.2178	0	0	Down	yellow	0.858175	0.476113
Os.11573.2.A1_a_at	LOC_Os11g47970	AAA-type ATPase family protein, putative, expressed	2362.46	1.8357	0.0002	0	Down	turquoise	135.717	0.828642	7.74e-21		Os.11697.1.S1_at	LOC_Os06g08720	OsSCP32 - Putative Serine Carboxypeptidase homologue, expressed	4211.4	0.7838	0.0077	0.0009	Up	brown	18.9094	0.38826	1.39e-09		250255_at	AT5G13730	SIG4 (SIGMA FACTOR 4); DNA binding / DNA-directed RNA polymerase/ sigma factor/ transcription factor	2148.86	1.5607	0.0018	0.0001	Down	blue	88.6007	0.914316	8.9e-46		247037_at	AT5G67070	RALFL34 (ralf-like 34); signal transducer	2000.6	1.2176	0.0052	0.0002	Down	red	4.82886	-0.389532
Os.11575.1.S1_at	LOC_Os03g46440	BTBA4 - Bric-a-Brac,Tramtrack, Broad Complex BTB domain with Ankyrin repeat region, expressed	2824.5	1.9993	0.0016	0.0001	Down	blue	8.67855	-0.527043	7.15e-07		Os.11719.1.S1_at	LOC_Os07g46670	early response to dehydration 15, putative, expressed	4233.13	0.69	0.0086	0.0011	Up	blue	76.6875	-0.468653	8.54e-14		250734_at	AT5G06270	unknown protein	2349.92	1.5562	0.0066	0.0003	Down	turquoise	5.99145	0.542802	4.41e-10		248337_at	AT5G52310	LTI78 (LOW-TEMPERATURE-INDUCED 78)	1330.7	1.2168	0	0	Down	turquoise	19.1714	-0.691902
Os.11578.1.S1_at	LOC_Os08g40160	thylakoid lumen protein, chloroplast precursor, putative, expressed	2581.33	2.3079	0.0005	0	Down	turquoise	249.744	0.968181	1.78e-47		Os.11724.2.S1_s_at	LOC_Os06g24730	hydrolase, alpha/beta fold family domain containing protein, expressed	3888.32	0.7262	0.0011	0.0001	Up	green	19.3365	0.0598011	0.369813		261118_at	AT1G75460	ATP-dependent protease La (LON) domain-containing protein	2278.79	1.5465	0.0044	0.0002	Down	blue	112.112	0.954877	7e-61		261826_at	AT1G11580	PMEPCRA (METHYLESTERASE PCR A); enzyme inhibitor/ pectinesterase	2045.28	1.2168	0.0031	0.0002	Up	turquoise	25.827	-0.746768
Os.11580.1.S1_at	LOC_Os06g01972	auxin-induced protein 5NG4, putative, expressed	2289.73	2.7016	0.0001	0	Down	turquoise	14.9968	0.523876	8.56e-07		Os.11730.1.S1_at	LOC_Os05g21180	phosphatidic acid phosphatase-related, putative, expressed	3743.39	0.6251	0.0004	0	Up	blue	75.9938	-0.466698	1.12e-13		248622_at	AT5G49360	BXL1 (BETA-XYLOSIDASE 1); hydrolase, hydrolyzing O-glycosyl compounds	1727.82	1.5455	0.0001	0	Down	blue	18.7937	0.700462	4.17e-18		259765_at	AT1G64370	unknown protein	1666.55	1.2167	0.0003	0	Down	turquoise	41.5367	0.807505
Os.11601.1.S1_at	LOC_Os10g22460	expressed protein	3238.13	1.4319	0.0079	0.0009	Down	blue	37.8865	-0.733663	2.17e-14		Os.11736.1.S1_at	LOC_Os02g22100	OsRhmbd6 - Putative Rhomboid homologue, expressed	3268.57	1.4829	0.0001	0	Down	turquoise	211.096	0.801293	4.2e-52		259466_at	AT1G19050	ARR7 (RESPONSE REGULATOR 7); transcription regulator/ two-component response regulator	2399.19	1.5443	0.009	0.0004	Down	blue	3.04742	0.501076	1.36e-08		248460_at	AT5G50915	basic helix-loop-helix (bHLH) family protein	1277.65	1.2156	0	0	Down	green	3.93379	0.71442
Os.11602.1.S1_at	LOC_Os09g38090	expressed protein	3029.72	2.1969	0.0036	0.0004	Down	turquoise	54.7281	0.657822	6.01e-11		Os.11745.2.S1_at	LOC_Os11g31770	expressed protein	4167.85	0.7373	0.0061	0.0007	Up	yellow	19.2233	-0.175762	0.00794989		254914_at	AT4G11290	peroxidase, putative	2105.81	1.5443	0.0014	0	Down	turquoise	129.551	0.947106	4.13e-57		253165_at	AT4G35320	unknown protein	1859.53	1.2148	0.002	0.0001	Down	red	2.10447	0.715748
Os.11604.2.S1_at	LOC_Os10g42190	leucine rich repeat containing protein, expressed	2082.9	0.4004	0	0	Up	blue	45.2988	0.760453	6.69e-16		Os.11750.1.A1_at	LOC_Os02g03230	membrane related protein CP5, putative, expressed	3557.66	1.0825	0.0004	0	Down	turquoise	65.2313	0.757424	1.54e-43		265699_at	AT2G03550	hydrolase	2305.35	1.5399	0.0065	0.0003	Up	blue	106.071	0.947191	3.79e-57		263287_at	AT2G36145	unknown protein	1815.67	1.2111	0.0012	0	Down	turquoise	62.1746	0.895766
Os.11608.1.S1_at	LOC_Os01g53880	OsIAA6 - Auxin-responsive Aux/IAA gene family member, expressed	1672.85	0.3139	0	0	Up	blue	31.7224	0.689793	2.86e-12		Os.11757.1.S1_at	LOC_Os03g48660	DUF1336 domain containing protein, expressed	4234.89	0.6591	0.0086	0.0011	Up	green	16.7131	-0.246942	0.00017101		251665_at	AT3G57040	ARR9 (RESPONSE REGULATOR 9); transcription regulator/ two-component response regulator	2280.88	1.538	0.0044	0.0002	Down	grey	2.22918	0.797787	2.31e-26		261958_at	AT1G64500	glutaredoxin family protein	1618.76	1.2103	0.0002	0	Down	yellow	12.2337	0.920628
Os.11618.1.S1_at	LOC_Os11g07230	receptor kinase, putative, expressed	3086.03	3.0788	0.0045	0.0005	Down	turquoise	48.9356	0.711324	2.92e-13		Os.11770.1.S1_at	LOC_Os07g48040	peroxidase precursor, putative, expressed	2770.05	1.0939	0	0	Down	brown	87.2803	0.89983	5.12e-83		254327_at	AT4G22490	protease inhibitor/seed storage/lipid transfer protein (LTP) family protein	2234.36	1.5361	0.0033	0.0001	Down	blue	61.8121	0.863768	3.98e-35		258941_at	AT3G09940	MDHAR (MONODEHYDROASCORBATE REDUCTASE); monodehydroascorbate reductase (NADH)	1193.66	1.2092	0	0	Up	brown	4.06599	0.752867
Os.11622.1.S1_at	LOC_Os06g01360	homogentisate 1,2-dioxygenase, putative, expressed	1580.77	0.3622	0	0	Up	blue	70.7336	0.834011	2.56e-21		Os.11771.1.S1_at	LOC_Os06g12320	transmembrane amino acid transporter protein, putative, expressed	3292.35	1.166	0.0001	0	Down	turquoise	126.72	0.0473714	0.477592		253628_at	AT4G30280	XTH18 (XYLOGLUCAN ENDOTRANSGLUCOSYLASE/HYDROLASE 18); hydrolase, acting on glycosyl bonds / hydrolase, hydrolyzing O-glycosyl compounds / xyloglucan:xyloglucosyl transferase	2054.55	1.5338	0.001	0	Down	turquoise	83.6324	0.875707	3.3e-37		262288_at	AT1G70760	CRR23 ((chlororespiratory reduction 23)	2048.2	1.2091	0.0076	0.0004	Down	turquoise	99.4728	0.983642
Os.11666.1.S1_s_at	LOC_Os09g36200	senescence-inducible chloroplast stay-green protein 1, putative, expressed	1211.06	0.1747	0	0	Up	blue	64.6016	0.823851	2.01e-20		Os.11773.1.S1_at	LOC_Os05g27730	WRKY53, expressed	3801.92	0.6152	0.0006	0.0001	Up	blue	49.8005	-0.466312	1.18e-13		245044_at	AT2G26500	cytochrome b6f complex subunit (petM), putative	2383.81	1.5262	0.0082	0.0004	Down	blue	112.692	0.954895	6.84e-61		265111_at	AT1G62510	protease inhibitor/seed storage/lipid transfer protein (LTP) family protein	1776.05	1.2091	0.0009	0	Down	turquoise	7.87432	0.558876
Os.11668.1.S1_at	LOC_Os03g19390	TENA/THI-4 family protein, putative, expressed	1469.39	0.4821	0	0	Up	green	17.3299	0.866848	1.12e-24		Os.11782.1.S1_at	LOC_Os02g34600	CAMK_CAMK_like.13 - CAMK includes calcium/calmodulin depedent protein kinases, expressed	3610.86	0.5928	0.0001	0	Up	blue	83.841	-0.465874	1.25e-13		258285_at	AT3G16140	PSAH-1 (photosystem I subunit H-1)	2181.51	1.5254	0.0029	0.0001	Up	blue	111.25	0.950491	1.12e-58		252280_at	AT3G49260	iqd21 (IQ-domain 21); calmodulin binding	1749.79	1.2086	0.0007	0	Down	green	3.46467	0.695582
Os.11673.2.S1_x_at	LOC_Os01g56780	plus-3 domain containing protein, expressed	3157.29	1.7438	0.006	0.0007	Down	turquoise	31.6575	0.538852	3.59e-07		Os.11788.1.S1_at	LOC_Os10g01080	SOR/SNZ family protein, putative, expressed	3091.96	1.3249	0	0	Down	turquoise	204.874	0.964852	1.43e-132		253915_at	AT4G27280	calcium-binding EF hand family protein	1996.87	1.5245	0.0007	0	Up	brown	10.7401	0.854446	1.24e-33		252534_at	AT3G46130	MYB111 (MYB DOMAIN PROTEIN 111); DNA binding / transcription factor	1638.4	1.2085	0.0002	0	Down	green	1.34282	-0.504628
Os.11674.1.S1_at	LOC_Os07g05000	oxidoreductase, aldo/keto reductase family protein, putative, expressed	2546.18	1.4902	0.0004	0	Down	turquoise	191.792	0.912575	3.04e-31		Os.11790.1.S1_at	LOC_Os08g42560	tRNA synthetase class II core domain containing protein, expressed	3885.71	0.7247	0.0011	0.0001	Up	blue	95.2472	-0.465104	1.39e-13		244934_at	ATCG01080	protein_coding	2336.57	1.5174	0.0061	0.0003	Down	blue	22.8238	0.729935	3.17e-20		245980_at	AT5G13140	protein_coding	1122.68	1.2085	0	0	Down	red	3.10819	-0.819983
Os.11677.1.S1_x_at	LOC_Os05g03190	IQ calmodulin-binding motif domain containing protein, expressed	2535.03	1.7464	0.0004	0	Down	brown	175.266	0.96339	3.37e-45		Os.11791.1.S1_at	LOC_Os01g53060	peroxisomal membrane protein, putative, expressed	4029.96	1.1298	0.0069	0.0008	Down	brown	67.7086	0.621147	1.29e-25		265478_at	AT2G15890	MEE14 (maternal effect embryo arrest 14)	1874.8	1.5061	0.0002	0	Down	grey	1.06972	-0.426182	2.27e-06		265248_at	AT2G43010	PIF4 (phytochrome interacting factor 4); DNA binding / protein binding / transcription factor	1832.58	1.2081	0.0014	0	Down	yellow	2.11208	0.395109
Os.11682.1.S1_at	LOC_Os01g58640	nucleotide pyrophosphatase/phosphodiesterase, putative, expressed	886.458	0.1511	0	0	Up	black	10.055	0.812888	1.6e-19		Os.11795.1.S1_s_at	LOC_Os03g63950	plastid-specific 30S ribosomal protein 1, chloroplast precursor, putative, expressed	3915.37	1.0121	0.0037	0.0004	Down	brown	104.162	0.679289	4.52e-32		251664_at	AT3G56940	CRD1 (COPPER RESPONSE DEFECT 1); DNA binding / magnesium-protoporphyrin IX monomethyl ester (oxidative) cyclase	2180.4	1.502	0.0022	0.0001	Down	blue	113.516	0.962696	2.05e-65		259736_at	AT1G64390	AtGH9C2 (Arabidopsis thaliana glycosyl hydrolase 9C2); carbohydrate binding / catalytic/ hydrolase, hydrolyzing O-glycosyl compounds	1886.57	1.2049	0.0024	0.0001	Down	blue	14.089	-0.636171
Os.11704.1.S1_at	LOC_Os03g58090	expressed protein	2035.75	2.5819	0	0	Down	blue	93.2268	-0.884937	6.14e-27		Os.11798.1.S1_at	LOC_Os07g40290	OsGH3.8 - Probable indole-3-acetic acid-amido synthetase, expressed	2503.16	0.4806	0	0	Up	turquoise	58.1658	0.9599	2.97e-126		266693_at	AT2G19800	MIOX2 (MYO-INOSITOL OXYGENASE 2); inositol oxygenase	1410.04	1.5011	0	0	Down	turquoise	81.0783	0.873653	7.8e-37		253203_at	AT4G34710	ADC2 (ARGININE DECARBOXYLASE 2); arginine decarboxylase	1836.17	1.2037	0.0003	0	Up	green	0.889887	0.485705
Os.11714.1.S1_at	LOC_Os02g53200	glucan endo-1,3-beta-glucosidase precursor, putative, expressed	2083.19	1.7327	0	0	Down	brown	154.869	0.925801	7.64e-34		Os.11800.1.S1_at	LOC_Os01g50100	ABC transporter, ATP-binding protein, putative, expressed	2373.52	0.492	0	0	Up	grey	0.137949	-0.342342	1.22e-07		250257_at	AT5G13770	pentatricopeptide (PPR) repeat-containing protein	2076.66	1.4995	0.0012	0	Down	blue	99.106	0.946468	7.94e-57		252415_at	AT3G47340	ASN1 (GLUTAMINE-DEPENDENT ASPARAGINE SYNTHASE 1); asparagine synthase (glutamine-hydrolyzing)	1234.96	1.2021	0	0	Down	black	0.231824	-0.472572
Os.11717.1.S1_at	LOC_Os01g50450	expressed protein	3018.31	0.5123	0.0047	0.0004	Up	blue	44.1915	0.754509	1.51e-15		Os.11816.1.S1_at	LOC_Os04g37490	oxidoreductase, aldo/keto reductase family protein, putative, expressed	2835.6	0.6234	0	0	Up	green	10.7035	-0.206263	0.00178305		245041_at	AT2G26530	AR781	1347.63	1.4837	0	0	Up	brown	3.2873	0.726166	6.14e-20		250255_at	AT5G13730	SIG4 (SIGMA FACTOR 4); DNA binding / DNA-directed RNA polymerase/ sigma factor/ transcription factor	1795.64	1.2021	0.001	0	Down	turquoise	65.3438	0.908392
Os.11718.1.S1_at	LOC_Os12g02980	nucleoside-triphosphatase, putative, expressed	1695.12	1.983	0	0	Down	green	6.74176	-0.712234	2.64e-13		Os.11831.1.S1_at	LOC_Os06g13560	SAM dependent carboxyl methyltransferase, putative, expressed	3422.11	0.8571	0	0	Up	yellow	7.06619	0.0204663	0.759083		264859_at	AT1G24280	G6PD3 (GLUCOSE-6-PHOSPHATE DEHYDROGENASE 3); glucose-6-phosphate dehydrogenase	2272.12	1.4755	0.0042	0.0002	Down	turquoise	101.145	0.905944	1.3e-43		264636_at	AT1G65490	unknown protein	1955.76	1.2018	0.0038	0.0002	Down	turquoise	51.1435	0.850936
Os.11724.2.S2_s_at	LOC_Os06g24730	hydrolase, alpha/beta fold family domain containing protein, expressed	2865.54	0.5056	0.0026	0.0002	Up	black	17.7405	0.911644	4.46e-31		Os.11837.1.S1_at	LOC_Os04g26920	oxidoreductase, aldo/keto reductase family protein, putative, expressed	3687.7	0.8749	0.0003	0	Up	yellow	35.4639	0.0426248	0.522853		264238_at	AT1G54740	protein_coding	2407.61	1.4754	0.0095	0.0005	Down	grey	2.16525	0.784085	6.01e-25		250690_at	AT5G06530	ABC transporter family protein	1504.75	1.2013	0	0	Down	turquoise	37.0503	0.802738
Os.11730.1.S1_at	LOC_Os05g21180	phosphatidic acid phosphatase-related, putative, expressed	2924.59	0.5035	0.0032	0.0002	Up	blue	29.8705	0.678319	8.91e-12		Os.11838.1.S1_at	LOC_Os03g13540	Ser/Thr protein phosphatase family protein, putative, expressed	3467.72	0.7478	0	0	Up	green	24.4384	0.111983	0.0923401		245213_at	AT1G44575	NPQ4 (NONPHOTOCHEMICAL QUENCHING); chlorophyll binding / xanthophyll binding	2279.02	1.4684	0.0044	0.0002	Down	blue	110.626	0.950641	9.47e-59		258322_at	AT3G22740	HMT3; homocysteine S-methyltransferase	1767.45	1.2004	0.0009	0	Down	red	0.459663	0.324121
Os.11736.1.S1_at	LOC_Os02g22100	OsRhmbd6 - Putative Rhomboid homologue, expressed	2102.13	3.2601	0	0	Down	turquoise	179.542	0.915253	9.79e-32		Os.11841.1.S1_at	LOC_Os08g45190	PGR5, putative, expressed	3653.44	1.3026	0.0008	0.0001	Down	turquoise	227.901	0.927981	1.97e-98		256442_at	AT3G10930	unknown protein	1529.41	1.4651	0	0	Up	brown	10.7921	0.87521	4.07e-37		245262_at	AT4G16563	aspartyl protease family protein	1914.91	1.2002	0.0028	0.0001	Down	turquoise	3.12477	0.434116
Os.11756.1.S1_at	LOC_Os03g16050	fructose-1,6-bisphosphatase, putative, expressed	1583.47	2.7354	0	0	Down	turquoise	248.085	0.971632	2.42e-49		Os.11851.1.S1_at	LOC_Os03g11900	transporter family protein, putative, expressed	2559.05	0.4597	0	0	Up	green	19.7424	-0.44588	1.73e-12		262826_at	AT1G13080	CYP71B2 (CYTOCHROME P450 71B2); electron carrier/ heme binding / iron ion binding / monooxygenase/ oxygen binding	2030.89	1.4573	0.0009	0	Down	grey	1.08856	0.663012	9.26e-16		258223_at	AT3G15840	PIFI (post-illumination chlorophyll fluorescence increase)	1822.27	1.1998	0.0013	0	Down	turquoise	61.4496	0.892736
Os.11770.1.S1_at	LOC_Os07g48040	peroxidase precursor, putative, expressed	1360.75	2.6015	0	0	Down	turquoise	91.5129	0.783034	2.45e-17		Os.11860.1.S1_at	LOC_Os05g05600	ATA15 protein, putative, expressed	3426.84	1.2169	0.0002	0	Down	turquoise	153.466	0.46042	2.6e-13		254460_at	AT4G21210	ATRP1 (PPDK REGULATORY PROTEIN); phosphoprotein phosphatase/ protein kinase	2184.47	1.4508	0.0022	0.0001	Down	turquoise	156.44	-0.972863	4.93e-73		248028_at	AT5G55620	unknown protein	1446.73	1.1996	0	0	Down	turquoise	81.989	0.950224
Os.11771.1.S1_at	LOC_Os06g12320	transmembrane amino acid transporter protein, putative, expressed	1722.3	2.8297	0	0	Down	brown	5.69194	0.422811	0.000115072		Os.11874.1.S1_s_at	LOC_Os07g18720	tetratricopeptide repeat containing protein, putative, expressed	3477	1.2349	0.0003	0	Down	brown	76.875	0.767946	2.03e-45		244966_at	ATCG00600	protein_coding	2169.99	1.4492	0.0021	0.0001	Down	blue	9.85969	0.60735	7.82e-13		263796_at	AT2G24540	AFR (ATTENUATED FAR-RED RESPONSE)	1982.87	1.1989	0.0046	0.0002	Down	yellow	9.81011	0.890211
Os.11781.1.S1_at	LOC_Os02g52780	bZIP transcription factor, putative, expressed	1426.79	0.2469	0	0	Up	blue	92.8492	0.897035	1.13e-28		Os.11879.1.S1_at	LOC_Os02g29380	expressed protein	4071.51	0.7824	0.0034	0.0004	Up	blue	22.8658	-0.461919	2.13e-13		248322_at	AT5G52760	heavy-metal-associated domain-containing protein	1916.19	1.4446	0.0003	0	Up	brown	4.26767	0.737807	7.73e-21		244995_at	ATCG00150	protein_coding	1865.72	1.1988	0.0021	0.0001	Down	turquoise	12.0349	0.603432
Os.11782.1.S1_at	LOC_Os02g34600	CAMK_CAMK_like.13 - CAMK includes calcium/calmodulin depedent protein kinases, expressed	2804.51	0.3882	0.0019	0.0001	Up	blue	57.7034	0.802225	1.07e-18		Os.11882.1.S1_at	LOC_Os10g38040	lysM domain containing protein, putative, expressed	2577.39	0.5738	0	0	Up	black	5.32019	0.458696	3.27e-13		256548_at	AT3G14770	nodulin MtN3 family protein	2361.03	1.438	0.0071	0.0003	Down	grey	1.56734	0.758057	1.6e-22		253302_at	AT4G33660	unknown protein	1583.49	1.1986	0.0001	0	Down	turquoise	34.6817	0.797889
Os.11783.1.S1_at	LOC_Os08g44650	expressed protein	2418.12	0.5539	0.0003	0	Up	green	19.7057	0.888723	1.85e-27		Os.11883.2.S1_at	LOC_Os05g41480	domain of unknown function, DUF250 domain containing protein, expressed	4097.81	0.6247	0.0041	0.0005	Up	blue	82.3671	-0.458975	3.16e-13		266293_at	AT2G29360	tropinone reductase, putative / tropine dehydrogenase, putative	2392.66	1.4379	0.0086	0.0004	Down	blue	108.215	0.954116	1.75e-60		255889_at	AT1G17840	WBC11 (WHITE-BROWN COMPLEX HOMOLOG PROTEIN 11); ATPase, coupled to transmembrane movement of substances / fatty acid transporter	2063.5	1.1985	0.0085	0.0004	Down	green	9.3146	0.835519
Os.11786.2.S1_at	LOC_Os01g15900	expressed protein	2179.76	0.3926	0	0	Up	blue	26.243	0.666235	2.8e-11		Os.11888.4.S1_at	LOC_Os03g08270	ataxin-2 C-terminal region family protein, expressed	4104.25	1.0694	0.0097	0.0011	Down	turquoise	104.701	0.493342	2.51e-15		264185_at	AT1G54780	thylakoid lumen 18.3 kDa protein	2174.65	1.4373	0.0021	0.0001	Down	blue	111.461	0.952438	1.25e-59		246231_at	AT4G37080	unknown protein	1667.8	1.1982	0.0003	0	Down	turquoise	6.56149	0.545657
Os.11788.1.S1_at	LOC_Os10g01080	SOR/SNZ family protein, putative, expressed	828.562	4.6203	0	0	Down	turquoise	142.007	0.881674	1.67e-26		Os.11894.1.S1_at	LOC_Os02g39330	CHIT1 - Chitinase family protein precursor, expressed	1619.46	0.4271	0	0	Up	blue	7.24514	-0.458219	3.49e-13		264837_at	AT1G03600	photosystem II family protein	2218.52	1.4287	0.004	0.0001	Up	blue	107.642	0.945541	2.03e-56		261480_at	AT1G14280	PKS2 (PHYTOCHROME KINASE SUBSTRATE 2)	1592.88	1.1978	0.0001	0	Down	turquoise	60.9138	0.887212
Os.11798.1.S1_at	LOC_Os07g40290	OsGH3.8 - Probable indole-3-acetic acid-amido synthetase, expressed	2498.72	0.3883	0.0004	0	Up	turquoise	26.9002	-0.620553	1.36e-09		Os.11900.1.S1_at	LOC_Os02g37930	hypoxia-responsive family protein, putative, expressed	3871.29	0.5735	0.001	0.0001	Up	blue	69.154	-0.457577	3.8e-13		253660_at	AT4G30140	GDSL-motif lipase/hydrolase family protein	1253.65	1.4255	0	0	Down	turquoise	83.337	0.879877	5.51e-38		266329_at	AT2G01590	CRR3 (CHLORORESPIRATORY REDUCTION 3)	2046.56	1.1971	0.0075	0.0004	Down	turquoise	84.8648	0.954859
Os.11800.1.S1_s_at	LOC_Os01g50100	ABC transporter, ATP-binding protein, putative, expressed	2926.18	1.5665	0.0024	0.0002	Down	yellow	3.46434	0.429575	8.68e-05		Os.1191.1.S1_at	LOC_Os03g04060	CHIT16 - Chitinase family protein precursor, expressed	2885.95	0.7109	0	0	Up	turquoise	37.8325	0.778618	1.97e-47		244995_at	ATCG00150	protein_coding	1671.21	1.4254	0.0001	0	Down	blue	47.8469	0.843316	5.54e-32		252943_at	AT4G39330	CAD9 (CINNAMYL ALCOHOL DEHYDROGENASE 9); binding / catalytic/ oxidoreductase/ zinc ion binding	1653.67	1.1964	0.0003	0	Down	green	15.4813	0.937403
Os.11804.1.S1_at	LOC_Os03g14915	expressed protein	2001.47	4.1803	0	0	Down	turquoise	17.8405	0.593684	1.01e-08		Os.11914.1.S1_at	LOC_Os06g11240	12-oxophytodienoate reductase, putative, expressed	2309.96	0.5371	0	0	Up	red	17.9547	-0.338276	1.76e-07		247406_at	AT5G62920	ARR6 (RESPONSE REGULATOR 6); transcription regulator/ two-component response regulator	1546.63	1.4205	0	0	Down	grey	0.421279	0.320437	0.000509441		266672_at	AT2G29650	PHT4;1; carbohydrate transmembrane transporter/ inorganic diphosphate transmembrane transporter/ inorganic phosphate transmembrane transporter/ organic anion transmembrane transporter/ sugar:hydrogen symporter	1689.85	1.1957	0.0004	0	Down	yellow	4.51434	0.718249
Os.11808.2.S1_x_at	LOC_Os03g06580	MTN26L2 - MtN26 family protein precursor, expressed	2094.53	0.3627	0	0	Up	blue	52.4905	0.79832	2.07e-18		Os.11918.1.S1_at	LOC_Os10g34400	expressed protein	4009.61	0.9732	0.0062	0.0007	Down	turquoise	58.8986	0.899568	6.76e-83		245010_at	ATCG00420	protein_coding	2089.57	1.4164	0.0012	0	Down	turquoise	125.904	-0.933865	7.76e-52		246487_at	AT5G16030	unknown protein	1102.88	1.1956	0	0	Down	turquoise	30.0003	0.765941
Os.1182.1.S1_x_at	LOC_Os01g03144	white-brown complex homolog protein 7, putative, expressed	1724.43	0.2101	0	0	Up	blue	63.5051	0.811048	2.24e-19		Os.11920.1.S1_s_at	LOC_Os04g39320	expressed protein	1131.51	0.4944	0	0	Up	grey	0.358108	0.120684	0.0695408		265586_at	AT2G19990	PR-1-LIKE (PATHOGENESIS-RELATED PROTEIN-1-LIKE)	1447.73	1.4128	0	0	Down	turquoise	105.899	0.911378	5.41e-45		264014_at	AT2G21210	auxin-responsive protein, putative	1066.09	1.1952	0	0	Down	turquoise	47.6986	0.8388
Os.11824.1.S1_a_at	LOC_Os07g01760	aminotransferase, classes I and II, domain containing protein, expressed	2684.87	2.2161	0.0008	0.0001	Down	turquoise	169.22	0.903514	1.09e-29		Os.11934.1.S1_at	LOC_Os08g44000	uncharacterized protein ycf39, putative, expressed	3570.66	1.2778	0.0005	0	Down	brown	134.751	0.554072	1.15e-19		263182_at	AT1G05575	unknown protein	1936.91	1.4123	0.0004	0	Up	brown	12.4844	0.901568	1.47e-42		256914_at	AT3G23880	F-box family protein	1891.64	1.1951	0.0025	0.0001	Down	turquoise	55.0489	0.884742
Os.11829.1.S2_at	LOC_Os01g25920	expressed protein	1786.99	0.233	0	0	Up	brown	14.6903	-0.592956	1.07e-08		Os.11935.1.S1_at	LOC_Os02g32520	ERD1 protein, chloroplast precursor, putative, expressed	1757.81	0.5007	0	0	Up	green	29.3365	0.0541646	0.416698		247882_at	AT5G57785	unknown protein	2169.06	1.4123	0.0021	0.0001	Down	grey	0.446927	0.485146	4.49e-08		246701_at	AT5G28020	CYSD2 (CYSTEINE SYNTHASE D2); catalytic/ cysteine synthase/ pyridoxal phosphate binding	1860.68	1.1907	0.002	0.0001	Down	turquoise	74.3437	0.931256
Os.11830.1.S1_at	LOC_Os05g30350	Os5bglu22 - beta-glucosidase homologue, similar to G. max isohydroxyurate hydrolase, expressed	2246.85	0.8031	0.0001	0	Up	blue	10.7501	0.499456	3.24e-06		Os.11939.1.S1_at	LOC_Os10g36000	remorin C-terminal domain containing protein, putative, expressed	2411.73	1.5411	0	0	Down	brown	126.318	0.762042	2.37e-44		266222_at	AT2G28780	unknown protein	1390.7	1.4122	0	0	Down	turquoise	133.986	0.949787	2.42e-58		245003_at	ATCG00280	protein_coding	1395.4	1.1904	0	0	Down	turquoise	6.12048	0.555168
Os.11831.1.S1_at	LOC_Os06g13560	SAM dependent carboxyl methyltransferase, putative, expressed	1967.73	0.313	0	0	Up	blue	22.7629	0.635784	4e-10		Os.11941.1.S1_at	LOC_Os09g35790	HSF-type DNA-binding domain containing protein, expressed	3824.51	0.8553	0.0007	0.0001	Up	green	6.45002	0.46786	9.52e-14		245011_at	ATCG00430	protein_coding	2286.8	1.4093	0.0046	0.0002	Down	blue	90.105	0.933572	9.85e-52		266977_at	AT2G39420	esterase/lipase/thioesterase family protein	2149.73	1.1902	0.0071	0.0005	Up	blue	21.8038	0.792535
Os.11838.1.S1_at	LOC_Os03g13540	Ser/Thr protein phosphatase family protein, putative, expressed	1513.07	0.313	0	0	Up	blue	24.0329	0.650335	1.16e-10		Os.11942.1.S1_at	LOC_Os04g48390	uncharacterized membrane protein, putative, expressed	3557.87	1.1019	0.0004	0	Down	turquoise	144.536	0.654479	3.84e-29		265327_at	AT2G18210	unknown protein	1689.37	1.4032	0	0	Up	turquoise	29.4877	0.726452	5.84e-20		262582_at	AT1G15410	aspartate-glutamate racemase family	1777.38	1.1899	0.0009	0	Down	red	1.04355	0.55111
Os.11841.1.S1_at	LOC_Os08g45190	PGR5, putative, expressed	1756.44	2.1123	0	0	Down	turquoise	93.2862	0.750262	2.65e-15		Os.11946.1.S1_at	LOC_Os06g21380	OsCttP3 - Putative C-terminal processing peptidase homologue, expressed	2896.43	1.1881	0	0	Down	turquoise	147.623	0.940387	2.32e-107		247214_at	AT5G64850	unknown protein	2195.63	1.3974	0.0024	0.0001	Down	blue	14.7014	0.665541	6.59e-16		253305_at	AT4G33666	unknown protein	1922.61	1.1896	0.0029	0.0001	Down	turquoise	86.4464	0.959227
Os.11844.1.S1_at	LOC_Os01g37040	retrotransposon protein, putative, Ty1-copia subclass, expressed	1976.67	2.5006	0	0	Down	yellow	4.99341	0.609166	3.26e-09		Os.11947.1.S1_a_at	LOC_Os11g11000	ELMO/CED-12 family protein, putative, expressed	3609.61	0.9998	0.0006	0	Down	turquoise	170.798	0.862403	1.84e-68		245038_at	AT2G26560	PLA2A (PHOSPHOLIPASE A 2A); lipase/ nutrient reservoir	2250.64	1.3894	0.0037	0.0001	Down	grey	0.614801	-0.519494	3.17e-09		258055_at	AT3G16250	NDF4 (NDH-DEPENDENT CYCLIC ELECTRON FLOW 1); electron carrier/ iron-sulfur cluster binding	1894.44	1.1894	0.0025	0.0001	Down	turquoise	83.9308	0.947877
Os.11851.1.S1_at	LOC_Os03g11900	transporter family protein, putative, expressed	1784.83	0.435	0	0	Up	pink	2.55762	0.6011	5.92e-09		Os.11952.1.S1_at	LOC_Os02g11070	3-ketoacyl-CoA synthase, putative, expressed	2589.17	0.5748	0	0	Up	green	15.0419	0.226052	0.000600161		255604_at	AT4G01080	unknown protein	1568.72	1.3882	0	0	Up	turquoise	60.5367	-0.830146	3.46e-30		254250_at	AT4G23290	protein kinase family protein	1634.2	1.1893	0.0002	0	Down	turquoise	47.0864	0.839989
Os.11882.1.S1_at	LOC_Os10g38040	lysM domain containing protein, putative, expressed	2608.93	0.4187	0.0008	0	Up	blue	15.0105	0.611038	2.83e-09		Os.11958.1.S1_at	LOC_Os03g56940	app1, putative, expressed	1996.85	1.4542	0	0	Down	black	23.4629	0.569044	7.06e-21		267523_at	AT2G30600	BTB/POZ domain-containing protein	2373.15	1.3765	0.0076	0.0004	Down	grey	1.06963	0.511027	6.27e-09		247109_at	AT5G65870	ATPSK5 (PHYTOSULFOKINE 5 PRECURSOR); growth factor	2025.05	1.1889	0.0064	0.0003	Down	grey	0.399778	0.579564
Os.11894.1.S1_at	LOC_Os02g39330	CHIT1 - Chitinase family protein precursor, expressed	1853.32	2.7725	0	0	Down	turquoise	5.2666	0.368949	0.000887493		Os.11969.1.S1_at	LOC_Os05g01530	expressed protein	2007.88	1.6086	0	0	Down	turquoise	169.821	0.525888	1.52e-17		244965_at	ATCG00590	protein_coding	1913.84	1.3722	0.0003	0	Down	blue	75.5373	0.903732	4.49e-43		244932_at	ATCG01060	protein_coding	1494.38	1.1885	0	0	Down	turquoise	8.29376	0.550951
Os.11897.1.S1_at	LOC_Os03g61150	expressed protein	630.655	0.0812	0	0	Up	green	14.9448	0.856737	1.48e-23		Os.11976.1.S1_a_at	LOC_Os01g67120	rhodanese-like domain containing protein, putative, expressed	4067.37	1.3198	0.0081	0.0009	Down	turquoise	217.291	0.915925	3.59e-91		262324_at	AT1G64170	ATCHX16 (CATION/H+ EXCHANGER 16); monovalent cation:proton antiporter/ sodium:hydrogen antiporter	2248.63	1.3711	0.0037	0.0001	Down	blue	28.6605	-0.745552	1.83e-21		245007_at	ATCG00350	protein_coding	1819.04	1.1883	0.0012	0	Down	turquoise	2.38859	0.345505
Os.11908.1.S1_s_at	LOC_Os11g03230	nucleoside-triphosphatase, putative, expressed	1975.58	1.8174	0	0	Down	green	3.28371	-0.589393	1.37e-08		Os.11981.1.S1_x_at	LOC_Os02g39730	expressed protein	3282.05	1.11	0.0001	0	Down	turquoise	159.515	0.930266	5.97e-100		262399_at	AT1G49500	unknown protein	2279.44	1.371	0.0044	0.0002	Down	grey	0.614133	0.615722	3.09e-13		249817_at	AT5G23820	MD-2-related lipid recognition domain-containing protein / ML domain-containing protein	1732.08	1.1878	0.0001	0	Up	turquoise	30.107	0.771712
Os.1191.1.S1_at	LOC_Os03g04060	CHIT16 - Chitinase family protein precursor, expressed	2075.24	1.7497	0	0	Down	turquoise	40.9493	0.689376	2.98e-12		Os.11983.1.S1_at	LOC_Os03g04110	lysM domain-containing GPI-anchored protein precursor, putative, expressed	3776.17	0.6485	0.0005	0	Up	blue	98.5412	-0.454581	5.63e-13		266583_at	AT2G46220	unknown protein	2325.91	1.3649	0.0057	0.0002	Down	blue	76.2627	0.896667	1.94e-41		251084_at	AT5G01520	zinc finger (C3HC4-type RING finger) family protein	2027.62	1.1869	0.0065	0.0003	Down	blue	3.7129	-0.466684
Os.11914.1.S1_at	LOC_Os06g11240	12-oxophytodienoate reductase, putative, expressed	2624.69	2.1928	0.0005	0	Down	brown	6.63872	0.456333	2.68e-05		Os.11987.1.S1_at	LOC_Os03g07360	expressed protein	3016.74	1.4585	0	0	Down	turquoise	125.223	0.492603	2.8e-15		263836_at	AT2G40330	Bet v I allergen family protein	1845.34	1.364	0.0002	0	Down	turquoise	35.7119	0.752315	4.99e-22		253657_at	AT4G30110	HMA2; cadmium-transporting ATPase	2000.61	1.1869	0.0052	0.0002	Down	red	0.930459	0.391122
Os.11915.1.S1_at	LOC_Os02g51750	annexin, putative, expressed	903.094	0.2034	0	0	Up	blue	74.5635	0.834675	2.23e-21		Os.11990.1.S1_a_at	LOC_Os01g55799	exo70 exocyst complex subunit domain containing protein, expressed	3729	1.168	0.0012	0.0001	Down	brown	155.123	0.7735	1.88e-46		252183_at	AT3G50740	UGT72E1 (UDP-glucosyl transferase 72E1); UDP-glycosyltransferase/ coniferyl-alcohol glucosyltransferase/ transferase, transferring glycosyl groups	2309.91	1.3584	0.0051	0.0002	Down	turquoise	24.2793	0.695095	9.52e-18		254098_at	AT4G25100	FSD1 (FE SUPEROXIDE DISMUTASE 1); copper ion binding / superoxide dismutase	1693.21	1.1869	0.0004	0	Down	turquoise	22.8611	0.725122
Os.11920.1.S1_s_at	LOC_Os04g39320	expressed protein	390.079	11.0893	0	0	Down	yellow	25.978	0.880664	2.26e-26		Os.12000.1.S1_at	LOC_Os01g72080	calmodulin-like protein 1, putative, expressed	3507.98	0.5771	0	0	Up	blue	46.3899	-0.454151	5.96e-13		244973_at	ATCG00690	protein_coding	2083.22	1.3547	0.0012	0	Down	blue	19.1402	0.701829	3.37e-18		266799_at	AT2G22860	ATPSK2 (PHYTOSULFOKINE 2 PRECURSOR); growth factor	2096.65	1.1868	0.0047	0.0003	Up	turquoise	10.7461	-0.598575
Os.11927.1.S1_x_at	LOC_Os03g18200	heat shock protein DnaJ, putative, expressed	2628.81	1.8111	0.0005	0	Down	turquoise	206.091	0.91651	5.68e-32		Os.12012.1.S1_at	LOC_Os10g25290	ZIM domain containing protein, putative, expressed	2090.92	0.4514	0	0	Up	blue	81.3571	-0.453408	6.57e-13		260077_at	AT1G73620	thaumatin-like protein, putative / pathogenesis-related protein, putative	2336.19	1.3538	0.0061	0.0003	Down	turquoise	109.333	0.922075	5.44e-48		256514_at	AT1G66130	oxidoreductase N-terminal domain-containing protein	1966.62	1.1843	0.0041	0.0002	Down	turquoise	48.7522	0.846713
Os.1193.1.S1_at	LOC_Os04g43070	ammonium transporter protein, putative, expressed	3261.86	1.7655	0.0085	0.001	Down	brown	31.7839	0.676416	1.07e-11		Os.12014.1.S1_s_at	LOC_Os05g44922	6-phosphofructokinase, putative, expressed	3902.72	0.58	0.0012	0.0001	Up	blue	104.169	-0.45174	8.16e-13		245460_at	AT4G16990	RLM3 (RESISTANCE TO LEPTOSPHAERIA MACULANS 3); ATP binding / transmembrane receptor	2332.84	1.3516	0.006	0.0003	Down	blue	93.1442	0.942354	4.48e-55		248045_at	AT5G56030	HSP81-2 (HEAT SHOCK PROTEIN 81-2); ATP binding	2083.1	1.1842	0.0042	0.0002	Up	blue	11.0705	0.646781
Os.11934.1.S1_at	LOC_Os08g44000	uncharacterized protein ycf39, putative, expressed	1034.78	3.6416	0	0	Down	turquoise	264.148	0.988783	1.61e-64		Os.12018.1.S1_at	LOC_Os07g42730	EF hand family protein, expressed	2852.82	1.5361	0	0	Down	turquoise	129.978	0.858541	3.3e-67		244938_at	ATCG01120	protein_coding	2102.69	1.3453	0.0013	0	Down	blue	38.622	0.810011	1.01e-27		259783_at	AT1G29510	SAUR68 (SMALL AUXIN UPREGULATED 68)	1059.88	1.1829	0	0	Down	red	4.71758	0.787088
Os.11935.1.S1_at	LOC_Os02g32520	ERD1 protein, chloroplast precursor, putative, expressed	785.686	0.1499	0	0	Up	blue	70.6619	0.83922	8.45e-22		Os.12024.1.S1_at	LOC_Os06g43900	ribosomal protein L35, putative, expressed	3765.3	1.2533	0.0015	0.0001	Down	brown	176.828	0.729553	5.46e-39		258791_at	AT3G04720	PR4 (PATHOGENESIS-RELATED 4); chitin binding	2266.55	1.3382	0.0041	0.0002	Down	blue	5.73657	-0.536996	7.31e-10		247980_at	AT5G56860	GNC (GATA, nitrate-inducible, carbon metabolism-involved); transcription factor	1820.85	1.1829	0.0013	0	Down	turquoise	77.4841	0.938602
Os.11941.1.S1_at	LOC_Os09g35790	HSF-type DNA-binding domain containing protein, expressed	1612.78	0.2782	0	0	Up	pink	10.3117	0.870794	3.84e-25		Os.12025.1.S1_a_at	LOC_Os04g55180	hydrolase, alpha/beta fold family domain containing protein, expressed	3185.44	1.3435	0	0	Down	turquoise	199.317	0.746003	1.33e-41		245794_at	AT1G32170	XTR4 (XYLOGLUCAN ENDOTRANSGLYCOSYLASE 4); hydrolase, acting on glycosyl bonds / hydrolase, hydrolyzing O-glycosyl compounds / xyloglucan:xyloglucosyl transferase	2254.23	1.338	0.0038	0.0001	Down	turquoise	125.42	0.941316	1.18e-54		261059_at	AT1G01250	AP2 domain-containing transcription factor, putative	1850.4	1.1825	0.0018	0.0001	Down	red	1.45344	0.664499
Os.11942.1.S1_at	LOC_Os04g48390	uncharacterized membrane protein, putative, expressed	931.042	0.3124	0	0	Up	blue	37.8849	0.719617	1.15e-13		Os.12035.1.S1_at	LOC_Os02g50130	hydrolase, NUDIX family, domain containing protein, expressed	3529.86	1.2193	0.0003	0	Down	turquoise	46.5482	0.838136	3.74e-61		261804_at	AT1G30530	UGT78D1 (UDP-GLUCOSYL TRANSFERASE 78D1); UDP-glycosyltransferase/ quercetin 3-O-glucosyltransferase/ transferase, transferring glycosyl groups	2012.05	1.332	0.0008	0	Up	blue	52.6932	0.833654	1.19e-30		256145_at	AT1G48750	protease inhibitor/seed storage/lipid transfer protein (LTP) family protein	1674.76	1.1825	0.0003	0	Down	turquoise	4.99075	-0.466694
Os.11946.1.S1_at	LOC_Os06g21380	OsCttP3 - Putative C-terminal processing peptidase homologue, expressed	2207.65	0.6201	0.0001	0	Up	black	12.3102	0.830996	4.79e-21		Os.12037.1.S1_at	LOC_Os03g14669	core histone H2A/H2B/H3/H4, putative, expressed	2260.31	1.749	0	0	Down	brown	141.723	0.385735	1.81e-09		256736_at	AT3G29410	terpene synthase/cyclase family protein	2375.39	1.3261	0.0077	0.0004	Down	turquoise	149.534	0.969356	4.04e-70		245026_at	ATCG00140	protein_coding	1677.25	1.1815	0.0003	0	Down	turquoise	5.65531	0.418909
Os.11960.1.S1_at	LOC_Os07g48160	alpha-galactosidase precursor, putative, expressed	2204.29	0.3082	0	0	Up	blue	43.3004	0.752459	1.98e-15		Os.12043.1.S1_at	LOC_Os01g44120	expressed protein	2876.35	0.6177	0	0	Up	red	35.5748	-0.54023	1.34e-18		253627_at	AT4G30650	hydrophobic protein, putative / low temperature and salt responsive protein, putative	1875.69	1.3197	0.0002	0	Up	grey	2.26229	-0.798028	2.17e-26		256096_at	AT1G13650	protein_coding	1611.86	1.1811	0.0001	0	Down	yellow	11.6943	0.919886
Os.11970.2.S1_x_at	LOC_Os09g20240	DUF581 domain containing protein, expressed	1775.68	2.5923	0	0	Down	turquoise	57.9505	0.743288	6.54e-15		Os.12046.1.S1_at	LOC_Os03g56370	methyltransferase, putative, expressed	2067.26	1.6226	0	0	Down	turquoise	179.639	0.657914	1.57e-29		248719_at	AT5G47910	RBOHD (RESPIRATORY BURST OXIDASE HOMOLOGUE D); NAD(P)H oxidase	1958.08	1.3184	0.0005	0	Up	blue	3.21061	-0.493194	2.48e-08		245002_at	ATCG00270	protein_coding	1562.16	1.1809	0.0001	0	Down	turquoise	18.722	0.709328
Os.11972.1.S1_s_at	LOC_Os05g33010	heat shock protein DnaJ, putative, expressed	2872.44	0.6372	0.0026	0.0002	Up	brown	42.8614	-0.737882	1.29e-14		Os.12048.1.S1_at	LOC_Os08g03350	amino acid transporter, putative, expressed	1934.1	0.4632	0	0	Up	blue	41.5078	-0.451026	8.95e-13		244972_at	ATCG00680	protein_coding	2137.16	1.3149	0.0017	0	Down	blue	25.9207	0.747567	1.25e-21		251759_at	AT3G55630	ATDFD (A. THALIANA DHFS-FPGS HOMOLOG D); tetrahydrofolylpolyglutamate synthase	1636.32	1.1802	0.0002	0	Down	turquoise	42.691	0.834461
Os.11976.1.S1_a_at	LOC_Os01g67120	rhodanese-like domain containing protein, putative, expressed	3058.79	1.6525	0.0041	0.0004	Down	turquoise	163.237	0.869837	4.99e-25		Os.12056.1.S1_at	LOC_Os07g05480	photosystem I reaction center subunit, chloroplast precursor, putative, expressed	4062.1	1.5379	0.008	0.0009	Down	turquoise	213.398	0.857126	9.3e-67		252092_at	AT3G51420	SSL4 (STRICTOSIDINE SYNTHASE-LIKE 4); strictosidine synthase	2116.03	1.3107	0.0015	0	Down	turquoise	162.692	-0.978769	6.22e-79		258956_at	AT3G01440	oxygen evolving enhancer 3 (PsbQ) family protein	1806.47	1.18	0.0011	0	Down	turquoise	76.3597	0.934486
Os.11987.1.S1_at	LOC_Os03g07360	expressed protein	2123.01	2.5629	0	0	Down	turquoise	75.1144	0.757394	1.02e-15		Os.12061.1.S1_s_at	LOC_Os07g12650	ribosomal protein L7Ae, putative, expressed	3507.8	0.5759	0	0	Up	blue	125.273	-0.449643	1.07e-12		261459_at	AT1G21100	O-methyltransferase, putative	1678.58	1.3065	0	0	Up	turquoise	16.3543	0.649338	5.52e-15		250753_at	AT5G05860	UGT76C2; UDP-glycosyltransferase/ cis-zeatin O-beta-D-glucosyltransferase/ cytokinin 7-beta-glucosyltransferase/ cytokinin 9-beta-glucosyltransferase/ trans-zeatin O-beta-D-glucosyltransferase/ transferase, transferring glycosyl groups	2039.28	1.178	0.0071	0.0003	Down	turquoise	5.717	-0.540016
Os.11990.1.S2_at	LOC_Os01g55799	exo70 exocyst complex subunit domain containing protein, expressed	3276.17	2.1008	0.009	0.0011	Down	yellow	18.3608	0.825041	1.59e-20		Os.12063.1.S1_at	LOC_Os02g11859	expressed protein	1549.47	0.3915	0	0	Up	green	16.057	0.477829	2.38e-14		245061_at	AT2G39730	RCA (RUBISCO ACTIVASE); ADP binding / ATP binding / enzyme regulator/ ribulose-1,5-bisphosphate carboxylase/oxygenase activator	2085.22	1.3051	0.0015	0	Up	blue	110.247	0.950906	7.06e-59		263739_at	AT2G21320	zinc finger (B-box type) family protein	1690.99	1.1776	0.0004	0	Down	yellow	11.9543	0.932175
Os.11991.1.S1_at	LOC_Os11g10520	dehydrogenase, putative, expressed	594.793	7.4861	0	0	Down	blue	43.8344	-0.761472	5.81e-16		Os.12069.1.S1_at	LOC_Os02g55890	inorganic H+ pyrophosphatase, putative, expressed	4200.79	0.5977	0.0073	0.0009	Up	turquoise	121.33	0.422364	3.1e-11		246601_at	AT1G31710	copper amine oxidase, putative	2239.59	1.3043	0.0045	0.0002	Up	grey	0.296957	-0.0538748	0.569153		251218_at	AT3G62410	CP12-2; protein binding	1937.45	1.1772	0.0033	0.0001	Down	turquoise	81.0041	0.943624
Os.12002.1.S2_at	LOC_Os10g25150	expressed protein	3192.41	0.8092	0.009	0.0008	Up	turquoise	96.9204	-0.79791	2.22e-18		Os.12077.1.S1_at	LOC_Os08g44270	vignain precursor, putative, expressed	3318.74	1.1422	0.0001	0	Down	black	16.3396	0.715041	7.73e-37		254926_at	AT4G11280	ACS6 (1-AMINOCYCLOPROPANE-1-CARBOXYLIC ACID (ACC) SYNTHASE 6); 1-aminocyclopropane-1-carboxylate synthase	1860.5	1.3012	0.0002	0	Up	brown	8.30772	0.80091	1.06e-26		252365_at	AT3G48350	cysteine proteinase, putative	1750.22	1.1756	0.0007	0	Down	turquoise	5.11148	0.51839
Os.12007.1.S1_at	LOC_Os03g24930	tyrosine protein kinase domain containing protein, putative, expressed	2076.62	3.1574	0	0	Down	blue	28.6068	-0.628946	6.99e-10		Os.12082.1.S1_at	LOC_Os04g39350	heavy metal associated domain containing protein, expressed	3681.11	0.7525	0.0002	0	Up	turquoise	104.988	0.535749	2.9e-18		260623_at	AT1G08090	ATNRT2:1 (NITRATE TRANSPORTER 2:1); nitrate transmembrane transporter	1639.57	1.2958	0.0001	0	Down	turquoise	30.6977	0.724907	7.63e-20		249230_at	AT5G42070	unknown protein	2033.52	1.1752	0.0068	0.0003	Down	turquoise	72.0076	0.918745
Os.12008.1.S1_at	LOC_Os06g25439	NAD dependent epimerase/dehydratase family protein, putative, expressed	3287.93	1.5999	0.0094	0.0011	Down	turquoise	185.115	0.896204	1.52e-28		Os.12089.1.S1_at	LOC_Os07g40986	NAD dependent epimerase/dehydratase family protein, putative, expressed	4180.66	0.7486	0.0066	0.0008	Up	yellow	32.8649	0.149322	0.0244504		252411_at	AT3G47430	PEX11B	2210.96	1.2928	0.0026	0.0001	Down	blue	92.4234	0.929946	1.75e-50		263674_at	AT2G04790	unknown protein	1830.2	1.1746	0.0014	0	Down	turquoise	74.6693	0.932025
Os.12012.1.S1_at	LOC_Os10g25290	ZIM domain containing protein, putative, expressed	2475.17	0.4776	0.0004	0	Up	blue	14.9039	0.559975	9.8e-08		Os.12092.1.S1_at	LOC_Os09g25810	nodulin, putative, expressed	2177.53	1.5745	0	0	Down	turquoise	72.395	0.975137	3.1e-149		248327_at	AT5G52750	heavy-metal-associated domain-containing protein	1993.93	1.2806	0.0007	0	Up	brown	3.13167	0.667133	5.31e-16		266418_at	AT2G38750	ANNAT4 (ANNEXIN ARABIDOPSIS 4); calcium ion binding / calcium-dependent phospholipid binding	1956.64	1.1739	0.0014	0.0001	Up	green	1.62521	0.606314
Os.12018.1.S1_at	LOC_Os07g42730	EF hand family protein, expressed	1245.07	2.9853	0	0	Down	turquoise	74.0309	0.785461	1.68e-17		Os.12092.2.S1_a_at	LOC_Os03g05620	inorganic phosphate transporter, putative, expressed	2578.69	0.6284	0	0	Up	blue	14.6509	-0.448439	1.25e-12		246142_at	AT5G19970	unknown protein	2049.58	1.2801	0.001	0	Down	turquoise	95.8301	0.895844	2.95e-41		248467_at	AT5G50800	nodulin MtN3 family protein	2036.19	1.1735	0.0069	0.0003	Down	red	0.930618	0.734439
Os.12024.1.S1_at	LOC_Os06g43900	ribosomal protein L35, putative, expressed	2648.68	1.5324	0.0006	0	Down	turquoise	216.353	0.931396	4.31e-35		Os.12094.1.S1_a_at	LOC_Os02g33820	abscisic stress-ripening, putative, expressed	3892.11	0.6886	0.0011	0.0001	Up	turquoise	26.143	0.841376	4.67e-62		247685_at	AT5G59680	leucine-rich repeat protein kinase, putative	1714.19	1.2798	0.0001	0	Down	turquoise	60.493	0.821421	4.42e-29		245776_at	AT1G30260	protein_coding	1893.76	1.1734	0.0025	0.0001	Down	turquoise	67.4379	0.906491
Os.12025.1.S1_a_at	LOC_Os04g55180	hydrolase, alpha/beta fold family domain containing protein, expressed	1310.19	3.2724	0	0	Down	turquoise	84.6375	0.754933	1.42e-15		Os.12106.1.S1_at	LOC_Os03g48780	Cupin domain containing protein, expressed	3424.12	0.8257	0.0002	0	Down	turquoise	14.8011	0.922432	6.06e-95		263783_at	AT2G46400	WRKY46; transcription factor	1869.68	1.2782	0.0002	0	Up	brown	6.15494	0.79027	1.42e-25		254564_at	AT4G19170	NCED4 (NINE-CIS-EPOXYCAROTENOID DIOXYGENASE 4)	1115.23	1.1723	0	0	Down	turquoise	48.0564	0.85043
Os.12029.1.S1_a_at	LOC_Os06g06290	GDSL-like lipase/acylhydrolase, putative, expressed	2296.81	1.7208	0.0001	0	Down	brown	31.521	0.664899	3.16e-11		Os.12111.1.S1_at	LOC_Os09g26620	auxin-repressed protein, putative, expressed	4192.15	0.7916	0.0069	0.0008	Up	pink	1.72905	-0.103411	0.120278		259548_at	AT1G35260	MLP165 (MLP-LIKE PROTEIN 165)	2252.15	1.2768	0.0047	0.0002	Up	turquoise	91.5161	0.883907	9.15e-39		251524_at	AT3G58990	aconitase C-terminal domain-containing protein	1921.32	1.1721	0.0029	0.0001	Down	red	5.84588	0.780256
Os.12037.1.S1_at	LOC_Os03g14669	core histone H2A/H2B/H3/H4, putative, expressed	1356.47	3.7755	0	0	Down	turquoise	231.439	0.961735	1.75e-44		Os.12112.1.S1_at	LOC_Os01g60830	expressed protein	1731.94	1.4064	0	0	Down	turquoise	152.788	0.777462	3.3e-47		261927_at	AT1G22500	zinc finger (C3HC4-type RING finger) family protein	2106.5	1.2763	0.0014	0	Down	turquoise	29.4841	0.734012	1.54e-20		261335_at	AT1G44800	nodulin MtN21 family protein	2027.32	1.1718	0.0026	0.0001	Up	turquoise	13.1452	-0.642885
Os.12046.1.S1_at	LOC_Os03g56370	methyltransferase, putative, expressed	1182.1	4.7476	0	0	Down	turquoise	177.668	0.926854	4.53e-34		Os.12119.1.S1_at	LOC_Os01g64470	harpin-induced protein 1 domain containing protein, expressed	3325.7	0.7697	0	0	Up	red	23.5135	-0.342022	1.26e-07		256522_at	AT1G66160	U-box domain-containing protein	2274.21	1.2702	0.0052	0.0002	Up	brown	9.31163	0.83229	1.81e-30		247030_at	AT5G67210	unknown protein	1972.83	1.1684	0.0017	0.0001	Up	blue	14.5534	-0.646202
Os.1205.1.S1_at	LOC_Os01g12580	late embryogenesis abundant protein, putative, expressed	138.96	0.0525	0	0	Up	blue	102.997	0.892271	5.78e-28		Os.12122.1.S1_at	LOC_Os08g22852	expressed protein	3378.03	1.1116	0.0002	0	Down	brown	98.3589	0.723019	5.28e-38		255435_at	AT4G03280	PETC (PHOTOSYNTHETIC ELECTRON TRANSFER C); electron transporter, transferring electrons from cytochrome b6/f complex of photosystem II	2180.58	1.2691	0.0029	0.0001	Up	turquoise	157.595	-0.973073	3.21e-73		254746_at	AT4G12980	auxin-responsive protein, putative	1152.2	1.1682	0	0	Down	yellow	6.72408	0.808734
Os.12056.1.S1_at	LOC_Os07g05480	photosystem I reaction center subunit, chloroplast precursor, putative, expressed	1362.49	2.4751	0	0	Down	turquoise	199.531	0.919972	1.21e-32		Os.12130.1.S1_at	LOC_Os01g73550	mitochondrial-processing peptidase subunit alpha, mitochondrial precursor, putative, expressed	3012.09	0.6709	0	0	Up	blue	79.7327	-0.447856	1.35e-12		250777_at	AT5G05440	unknown protein	1943.19	1.2675	0.0004	0	Down	turquoise	20.4063	0.685868	3.77e-17		266123_at	AT2G45180	protease inhibitor/seed storage/lipid transfer protein (LTP) family protein	1992.48	1.1678	0.0049	0.0002	Down	turquoise	40.9235	0.804926
Os.12062.1.S1_a_at	LOC_Os01g12870	eukaryotic translation initiation factor 3 subunit E-interacting protein, putative, expressed	2989.3	0.6592	0.0042	0.0003	Up	turquoise	1.79987	-0.360315	0.00119356		Os.1215.1.S1_at	LOC_Os04g37500	glutamate decarboxylase, putative, expressed	3195.96	1.2491	0.0001	0	Down	black	54.1131	0.766996	3.03e-45		263935_at	AT2G35930	PUB23 (PLANT U-BOX 23); ubiquitin-protein ligase	2260.45	1.2478	0.0049	0.0002	Up	turquoise	71.7368	0.850111	5.64e-33		259466_at	AT1G19050	ARR7 (RESPONSE REGULATOR 7); transcription regulator/ two-component response regulator	1812.55	1.1673	0.0012	0	Down	blue	15.839	-0.712728
Os.12063.1.S1_at	LOC_Os02g11859	expressed protein	2136.79	0.6805	0	0	Up	blue	10.1692	0.445708	4.33e-05		Os.12150.1.S1_s_at	LOC_Os04g33080	protein phosphatase 2C, putative, expressed	2801.45	1.0299	0	0	Down	turquoise	37.0622	0.623384	7.74e-26		259275_at	AT3G01060	unknown protein	1961.95	1.2467	0.0005	0	Down	turquoise	101.858	-0.896435	2.18e-41		267516_at	AT2G30520	RPT2 (ROOT PHOTOTROPISM 2); protein binding	1665.34	1.1673	0.0003	0	Down	turquoise	13.4315	0.635365
Os.12069.1.S1_at	LOC_Os02g55890	inorganic H+ pyrophosphatase, putative, expressed	1715.68	0.4552	0	0	Up	turquoise	116.505	-0.85053	6.59e-23		Os.12157.1.S1_at	LOC_Os09g36290	Ser/Thr protein phosphatase family protein, putative, expressed	4251.75	0.6283	0.0094	0.0012	Up	blue	107.51	-0.44758	1.4e-12		257645_at	AT3G25790	myb family transcription factor	2121.64	1.2423	0.0015	0	Down	turquoise	155.896	0.975319	2.6e-75		247095_at	AT5G66400	RAB18 (RESPONSIVE TO ABA 18)	1701.05	1.1662	0.0004	0	Down	turquoise	15.9832	0.717848
Os.12077.1.S1_at	LOC_Os08g44270	vignain precursor, putative, expressed	2512.79	0.9447	0.0003	0	Down	brown	6.15929	0.450547	3.49e-05		Os.12160.1.S1_at	LOC_Os05g06310	60S ribosomal protein L18-3, putative, expressed	4053.99	0.588	0.0031	0.0003	Up	blue	140.851	-0.446385	1.63e-12		259596_at	AT1G28130	GH3.17; indole-3-acetic acid amido synthetase	2047.19	1.2381	0.001	0	Down	turquoise	136.486	0.954921	6.64e-61		255579_at	AT4G01460	basic helix-loop-helix (bHLH) family protein	1888.19	1.1662	0.0024	0.0001	Down	turquoise	44.003	0.8208
Os.12082.1.S1_at	LOC_Os04g39350	heavy metal associated domain containing protein, expressed	2199.68	3.4896	0.0001	0	Down	yellow	4.96866	0.482385	7.74e-06		Os.12163.1.S1_at	LOC_Os03g12510	non-symbiotic hemoglobin 2, putative, expressed	2278.49	0.3385	0	0	Up	turquoise	68.2171	0.0454518	0.495636		247899_at	AT5G57345	unknown protein	2300.07	1.2367	0.0049	0.0002	Down	blue	98.4597	0.935811	1.54e-52		261570_at	AT1G01120	KCS1 (3-KETOACYL-COA SYNTHASE 1); acyltransferase/ fatty acid elongase	1940.1	1.1658	0.0034	0.0001	Down	green	5.90389	0.750004
Os.12092.2.S1_a_at	LOC_Os03g05620	inorganic phosphate transporter, putative, expressed	1618.12	3.0955	0	0	Down	yellow	8.98075	0.673189	1.46e-11		Os.12172.1.S1_at	LOC_Os05g08990	glutaminyl-tRNA synthetase, putative, expressed	4244.44	0.7101	0.0091	0.0011	Up	blue	110.455	-0.446242	1.66e-12		253874_at	AT4G27450	unknown protein	2234.51	1.2353	0.0033	0.0001	Down	turquoise	28.0328	0.727347	5e-20		247541_at	AT5G61660	glycine-rich protein	1459.27	1.1656	0	0	Down	turquoise	23.2461	0.745438
Os.12094.1.S1_a_at	LOC_Os02g33820	abscisic stress-ripening, putative, expressed	2313.48	2.5995	0.0001	0	Down	brown	35.8047	0.722026	8.67e-14		Os.12176.1.S1_at	LOC_Os03g07600	calcium-binding protein, putative, expressed	3581.98	0.6377	0.0001	0	Up	blue	29.0041	-0.445221	1.89e-12		253483_at	AT4G31910	transferase family protein	1652.56	1.2315	0.0001	0	Down	turquoise	148.581	0.967439	1.15e-68		252429_at	AT3G47500	CDF3 (CYCLING DOF FACTOR 3); DNA binding / protein binding / transcription factor	2011.89	1.1641	0.0058	0.0003	Down	yellow	7.56315	0.790051
Os.12105.1.S1_a_at	LOC_Os05g44290	protein kinase domain containing protein, expressed	2891.21	1.8711	0.0021	0.0002	Down	brown	90.2881	0.849438	8.5e-23		Os.12181.1.S1_s_at	LOC_Os11g13890	chlorophyll A-B binding protein, putative, expressed	3242.05	1.8196	0.0001	0	Down	turquoise	177.582	0.560833	3.32e-20		259479_at	AT1G19020	unknown protein	1669.45	1.2265	0	0	Up	brown	11.0198	0.879631	6.14e-38		255028_at	AT4G09890	unknown protein	2081.36	1.1612	0.0097	0.0005	Down	blue	3.90184	-0.53103
Os.12106.1.S1_at	LOC_Os03g48780	Cupin domain containing protein, expressed	461.301	0.1649	0	0	Up	black	16.0681	0.901436	2.35e-29		Os.12190.1.S1_at	LOC_Os07g44740	chaperonin, putative, expressed	3903.97	0.5886	0.0012	0.0001	Up	blue	132.546	-0.4439	2.23e-12		259751_at	AT1G71030	MYBL2 (ARABIDOPSIS MYB-LIKE 2); DNA binding / transcription factor	1696.41	1.2246	0.0001	0	Down	turquoise	45.4934	-0.782299	9.03e-25		253162_at	AT4G35630	PSAT; O-phospho-L-serine:2-oxoglutarate aminotransferase	2161.22	1.1606	0.0077	0.0005	Up	turquoise	15.1068	-0.653545
Os.12111.1.S1_at	LOC_Os09g26620	auxin-repressed protein, putative, expressed	1719.57	0.5569	0	0	Up	green	19.614	0.882193	1.43e-26		Os.12191.1.S1_x_at	LOC_Os03g13140	non-symbiotic hemoglobin 2, putative, expressed	3901.25	0.5571	0.0012	0.0001	Up	turquoise	99.4215	0.843347	1.29e-62		250435_at	AT5G10380	RING1; protein binding / ubiquitin-protein ligase/ zinc ion binding	2356.99	1.2237	0.009	0.0004	Up	turquoise	92.1059	-0.88926	7.58e-40		252827_at	AT4G39950	CYP79B2; electron carrier/ heme binding / iron ion binding / monooxygenase/ oxygen binding	1766	1.1601	0.0002	0	Up	blue	3.04947	0.54588
Os.12112.1.S1_at	LOC_Os01g60830	expressed protein	2124.32	1.9986	0	0	Down	turquoise	41.7048	0.616976	1.8e-09		Os.12192.1.S1_a_at	LOC_Os03g61990	glycine-rich RNA-binding protein 7, putative, expressed	4128.76	0.7717	0.0048	0.0006	Up	blue	54.0927	-0.443815	2.25e-12		260770_at	AT1G49200	zinc finger (C3HC4-type RING finger) family protein	2336.85	1.2224	0.0061	0.0003	Down	blue	11.7544	0.636955	2.57e-14		263668_at	AT1G04350	2-oxoglutarate-dependent dioxygenase, putative	1943.61	1.1596	0.0034	0.0001	Down	turquoise	49.5884	0.846787
Os.12120.1.S1_at	LOC_Os12g33120	expressed protein	1747.14	1.6495	0	0	Down	turquoise	79.439	0.759354	7.79e-16		Os.12200.1.S1_s_at	LOC_Os03g57200	glutathione S-transferase, putative, expressed	2997.63	0.5144	0	0	Up	brown	30.9605	0.601735	9.52e-24		250960_at	AT5G02940	protein_coding	2162.32	1.2185	0.0025	0.0001	Up	turquoise	105.019	-0.910257	1.06e-44		262811_at	AT1G11700	unknown protein	1786.36	1.1594	0.001	0	Down	turquoise	2.60855	0.412789
Os.12134.1.S1_at	LOC_Os04g45810	homeobox associated leucine zipper, putative, expressed	246.344	0.0693	0	0	Up	blue	62.4901	0.807476	4.26e-19		Os.12201.2.S1_at	LOC_Os09g27820	1-aminocyclopropane-1-carboxylate oxidase protein, putative, expressed	3692.37	1.0003	0.001	0.0001	Down	yellow	6.95087	-0.0577332	0.386623		260150_at	AT1G52820	2-oxoglutarate-dependent dioxygenase, putative	2284.77	1.2174	0.0045	0.0002	Down	turquoise	49.9425	0.799029	1.7e-26		266324_at	AT2G46710	rac GTPase activating protein, putative	1912.73	1.1591	0.0028	0.0001	Down	blue	1.08583	-0.387338
Os.12145.1.S1_at	LOC_Os02g47470	cytochrome P450, putative, expressed	2256.21	0.4596	0.0001	0	Up	turquoise	52.319	-0.711207	2.96e-13		Os.12203.1.S1_at	LOC_Os05g27940	40S ribosomal protein S7, putative, expressed	4252.93	0.6028	0.0095	0.0012	Up	blue	144.548	-0.4422	2.76e-12		249783_at	AT5G24270	SOS3 (SALT OVERLY SENSITIVE 3); calcium ion binding / calcium-dependent protein serine/threonine phosphatase	2146.21	1.2165	0.0018	0.0001	Down	turquoise	108.677	0.91509	5.48e-46		249037_at	AT5G44130	FLA13 (FASCICLIN-LIKE ARABINOGALACTAN PROTEIN 13 PRECURSOR)	1398.28	1.1581	0	0	Down	green	10.671	0.88214
Os.1215.1.S1_at	LOC_Os04g37500	glutamate decarboxylase, putative, expressed	3078.39	1.2415	0.0044	0.0005	Down	brown	102.893	0.846018	1.87e-22		Os.12212.1.S1_at	LOC_Os05g01730	drought induced 19 protein, putative, expressed	2123.85	1.3574	0	0	Down	turquoise	10.9272	0.429998	1.24e-11		249983_at	AT5G18470	curculin-like (mannose-binding) lectin family protein	1624.31	1.2117	0	0	Up	blue	25.7138	-0.750456	7.16e-22		258054_at	AT3G16240	DELTA-TIP; ammonia transporter/ methylammonium transmembrane transporter/ water channel	1639.67	1.1572	0.0002	0	Down	blue	8.00381	-0.634064
Os.12163.1.S1_at	LOC_Os03g12510	non-symbiotic hemoglobin 2, putative, expressed	1509.12	1.6145	0	0	Down	brown	49.6914	0.724273	6.68e-14		Os.12223.1.S1_at	LOC_Os01g22010	S-adenosylmethionine synthetase, putative, expressed	4198.58	0.5696	0.0072	0.0009	Up	magenta	6.13569	0.234114	0.000374567		267595_at	AT2G32990	AtGH9B8 (Arabidopsis thaliana glycosyl hydrolase 9B8); catalytic/ hydrolase, hydrolyzing O-glycosyl compounds	2223.94	1.2096	0.0041	0.0002	Up	grey	0.247777	-0.244486	0.00875344		261084_at	AT1G07440	tropinone reductase, putative / tropine dehydrogenase, putative	1779.28	1.1572	0.0009	0	Down	turquoise	44.4094	0.828545
Os.12165.1.S1_at	LOC_Os07g32570	OsAPRL1 adenosine 5'-phosphosulfate reductase-like OsAPRL1, expressed	2531.86	2.2548	0.0004	0	Down	turquoise	4.54679	0.294165	0.00894454		Os.12229.1.S1_at	LOC_Os09g32274	30S ribosomal protein S16, putative, expressed	4029.96	0.6837	0.0027	0.0003	Up	blue	139.884	-0.441369	3.07e-12		255016_at	AT4G10120	ATSPS4F; sucrose-phosphate synthase/ transferase, transferring glycosyl groups	1901.82	1.2008	0.0003	0	Up	blue	74.093	0.896835	1.78e-41		258742_at	AT3G05800	transcription factor	1751.17	1.1571	0.0008	0	Down	red	1.36485	0.619903
Os.12167.1.S1_at	LOC_Os02g44870	dehydrin, putative, expressed	1218.29	0.2255	0	0	Up	blue	101.794	0.909411	1.1e-30		Os.12234.1.S1_s_at	LOC_Os10g40730	expansin precursor, putative, expressed	2606.4	0.7913	0	0	Up	turquoise	19.1535	0.932412	2e-101		262743_at	AT1G29020	calcium-binding EF hand family protein	1792.46	1.1979	0.0001	0	Down	turquoise	143.38	0.958868	4.37e-63		263951_at	AT2G35960	NHL12	1852.41	1.156	0.0018	0.0001	Down	green	7.67852	0.802857
Os.12176.1.S1_at	LOC_Os03g07600	calcium-binding protein, putative, expressed	1089.82	1.9725	0	0	Down	blue	5.61694	-0.409488	0.000197059		Os.12234.2.S1_s_at	LOC_Os06g11610	heat shock 22 kDa protein, mitochondrial precursor, putative, expressed	3627.13	0.6695	0.0002	0	Up	brown	38.7035	0.728458	8.03e-39		245252_at	AT4G17500	ATERF-1 (ETHYLENE RESPONSIVE ELEMENT BINDING FACTOR 1); DNA binding / transcription activator/ transcription factor	2372.16	1.1966	0.0097	0.0005	Up	brown	12.1861	0.899069	5.56e-42		260693_at	AT1G32450	NRT1.5 (NITRATE TRANSPORTER 1.5); nitrate transmembrane transporter/ transporter	1964.08	1.1559	0.0041	0.0002	Down	green	0.67679	-0.432675
Os.12181.1.S1_s_at	LOC_Os11g13890	chlorophyll A-B binding protein, putative, expressed	829.986	4.2663	0	0	Down	turquoise	127.064	0.84362	3.21e-22		Os.12238.1.S1_at	LOC_Os02g01560	40S ribosomal protein S4, putative, expressed	4102.91	0.59	0.0042	0.0005	Up	blue	143.328	-0.439658	3.8e-12		261956_at	AT1G64590	short-chain dehydrogenase/reductase (SDR) family protein	2214.06	1.1904	0.0027	0.0001	Down	turquoise	139.764	0.957662	2.13e-62		251109_at	AT5G01600	ATFER1; ferric iron binding / iron ion binding	1906.7	1.1546	0.0026	0.0001	Down	green	0.744404	-0.498151
Os.12186.1.S1_at	LOC_Os03g21040	stress responsive protein, putative, expressed	2134.15	0.3059	0	0	Up	turquoise	74.1553	-0.784453	1.97e-17		Os.12239.1.S1_at	LOC_Os09g31031	ubiquitin family protein, putative, expressed	3827.83	0.6582	0.0007	0.0001	Up	turquoise	97.265	0.831168	2.82e-59		252679_at	AT3G44260	CCR4-NOT transcription complex protein, putative	1739.6	1.1822	0.0001	0	Up	brown	6.03618	0.748617	1.02e-21		256598_at	AT3G30180	BR6OX2 (BRASSINOSTEROID-6-OXIDASE 2); monooxygenase/ oxygen binding	2051.3	1.1546	0.0077	0.0004	Down	turquoise	38.0729	0.823959
Os.12199.1.S1_at	LOC_Os01g66120	No apical meristem protein, putative, expressed	2599.53	0.3839	0.0007	0	Up	blue	37.4246	0.701493	8.48e-13		Os.1224.1.S1_at	LOC_Os01g13690	ligA, putative, expressed	3146.45	1.415	0	0	Down	turquoise	200.894	0.913029	1.37e-89		249476_at	AT5G38910	germin-like protein, putative	1460.17	1.1794	0	0	Down	turquoise	66.7989	0.841372	1.04e-31		246523_at	AT5G15850	COL1 (constans-like 1); transcription factor/ zinc ion binding	2069.07	1.1546	0.0088	0.0005	Down	yellow	9.70976	0.884456
Os.12201.1.S1_at	LOC_Os09g27750	1-aminocyclopropane-1-carboxylate oxidase 1, putative, expressed	3180.12	1.2938	0.0064	0.0007	Down	red	7.99104	0.766676	2.79e-16		Os.12241.1.S1_at	LOC_Os03g14050	thaumatin-like protein 1 precursor, putative, expressed	3024.3	0.5926	0	0	Up	blue	69.0062	-0.439419	3.91e-12		253830_at	AT4G27652	unknown protein	2215.47	1.1791	0.0039	0.0001	Up	brown	7.23561	0.836051	5.67e-31		262616_at	AT1G06620	2-oxoglutarate-dependent dioxygenase, putative	1835.38	1.153	0.0003	0	Up	blue	3.93045	0.561774
Os.12216.1.S1_at	LOC_Os04g57600	zinc finger C-x8-C-x5-C-x3-H type family protein, expressed	2811.31	0.5319	0.002	0.0001	Up	blue	46.6579	0.759979	7.15e-16		Os.12248.1.S1_at	LOC_Os07g39680	UV-induced protein uvi15, putative, expressed	3730.62	0.5649	0.0004	0	Up	blue	98.2332	-0.436933	5.33e-12		265161_at	AT1G30900	vacuolar sorting receptor, putative	1989.04	1.1781	0.0007	0	Down	blue	64.4745	-0.868361	6.67e-36		246603_at	AT1G31690	amine oxidase/ copper ion binding / quinone binding	1544.74	1.1516	0.0001	0	Down	turquoise	11.4489	0.59954
Os.12219.1.S1_at	LOC_Os01g59930	NADH-cytochrome b5 reductase, putative, expressed	3149.74	1.6394	0.0058	0.0006	Down	brown	74.6772	0.823846	2.01e-20		Os.12250.1.S1_at	LOC_Os03g63400	transcription factor BTF3, putative, expressed	3789.37	0.6019	0.0006	0	Up	blue	150.973	-0.435701	6.21e-12		257952_at	AT3G21770	peroxidase 30 (PER30) (P30) (PRXR9)	1871.07	1.1732	0.0002	0	Up	turquoise	105.15	0.907052	6.91e-44		252711_at	AT3G43720	protease inhibitor/seed storage/lipid transfer protein (LTP) family protein	1712.8	1.1503	0.0006	0	Down	green	16.1282	0.939031
Os.12221.1.S1_at	LOC_Os07g24000	AWPM-19-like membrane family protein, putative, expressed	1583.8	0.1587	0	0	Up	blue	27.9235	0.641482	2.49e-10		Os.12253.1.S1_at	LOC_Os01g45110	anthocyanin 3-O-beta-glucosyltransferase, putative, expressed	2511.85	0.7184	0	0	Up	brown	12.627	0.493432	2.48e-15		252502_at	AT3G46900	COPT2; copper ion transmembrane transporter/ high affinity copper ion transmembrane transporter	2248.66	1.1714	0.0037	0.0001	Down	turquoise	6.0695	0.518547	3.43e-09		245130_at	AT2G45340	leucine-rich repeat transmembrane protein kinase, putative	2044.91	1.1502	0.0074	0.0004	Down	red	1.80095	0.459294
Os.12228.1.S1_at	LOC_Os02g04160	transcription elongation factor 1, putative, expressed	981.216	0.295	0	0	Up	brown	49.4274	-0.720714	1.01e-13		Os.12257.1.S1_at	LOC_Os02g52150	heat shock 22 kDa protein, mitochondrial precursor, putative, expressed	2048.38	0.6143	0	0	Up	blue	18.3181	-0.435581	6.3e-12		263495_at	AT2G42530	COR15B (COLD REGULATED 15B)	1770.43	1.1695	0.0001	0	Up	turquoise	25.7915	-0.704798	2.11e-18		258250_at	AT3G15850	FAD5 (FATTY ACID DESATURASE 5); 16:0 monogalactosyldiacylglycerol desaturase/ oxidoreductase	2069.41	1.1501	0.0088	0.0005	Down	turquoise	54.0226	0.858826
Os.12234.1.S1_s_at	LOC_Os10g40730	expansin precursor, putative, expressed	1437.43	2.2044	0	0	Down	brown	184.148	0.958554	3.43e-43		Os.12279.1.S1_a_at	LOC_Os01g72009	expressed protein	4064.91	0.5561	0.0033	0.0004	Up	blue	116.47	-0.434975	6.79e-12		251745_at	AT3G55980	SZF1 (SALT-INDUCIBLE ZINC FINGER 1); transcription factor	1805.82	1.1666	0.0001	0	Up	brown	10.1639	0.855066	9.92e-34		264987_at	AT1G27030	unknown protein	1901.68	1.1493	0.0026	0.0001	Down	turquoise	6.9544	0.51762
Os.12234.2.S1_s_at	LOC_Os06g11610	heat shock 22 kDa protein, mitochondrial precursor, putative, expressed	1193.57	0.2795	0	0	Up	pink	9.74899	0.856603	1.53e-23		Os.12280.1.S1_x_at	LOC_Os08g02340	60S acidic ribosomal protein, putative, expressed	4026.19	0.5628	0.0026	0.0003	Up	blue	97.6574	-0.434574	7.13e-12		244999_at	ATCG00190	protein_coding	2415	1.1647	0.0099	0.0005	Down	grey	0.783706	0.583738	9.33e-12		262533_at	AT1G17090	unknown protein	1448.25	1.1492	0	0	Down	grey	0.289515	0.216972
Os.1224.1.S1_at	LOC_Os01g13690	ligA, putative, expressed	2617.26	1.549	0.0005	0	Down	green	13.544	-0.819915	4.3e-20		Os.12290.1.S1_at	LOC_Os08g03640	60S acidic ribosomal protein P0, putative, expressed	4017.38	0.5819	0.0025	0.0003	Up	blue	117.966	-0.434534	7.16e-12		253510_at	AT4G31730	GDU1 (GLUTAMINE DUMPER 1)	2129.05	1.1608	0.0015	0	Down	turquoise	115.393	0.924469	1.01e-48		244972_at	ATCG00680	protein_coding	1729.81	1.1479	0.0007	0	Down	turquoise	5.96093	0.413609
Os.12240.1.S1_at	LOC_Os02g52010	phosphate-induced protein 1 conserved region domain containing protein, expressed	2809.46	1.1777	0.0015	0.0001	Down	brown	20.0347	0.609251	3.24e-09		Os.12291.1.S1_at	LOC_Os06g48780	60S acidic ribosomal protein, putative, expressed	4220.87	0.595	0.0081	0.001	Up	blue	102.417	-0.431837	9.96e-12		252053_at	AT3G52400	SYP122 (SYNTAXIN OF PLANTS 122); SNAP receptor	2241.02	1.1585	0.0045	0.0002	Up	brown	9.27216	0.835263	7.25e-31		254239_at	AT4G23400	PIP1;5 (PLASMA MEMBRANE INTRINSIC PROTEIN 1;5); water channel	1931.63	1.1477	0.0031	0.0001	Down	brown	2.27614	-0.6262
Os.12241.1.S1_at	LOC_Os03g14050	thaumatin-like protein 1 precursor, putative, expressed	996.452	0.1783	0	0	Up	greenyellow	3.40656	0.827808	9.15e-21		Os.12295.1.S1_at	LOC_Os04g33830	membrane protein, putative, expressed	4015.92	1.5549	0.0063	0.0007	Down	turquoise	204.454	0.78928	1.48e-49		255904_at	AT1G17860	trypsin and protease inhibitor family protein / Kunitz family protein	2075.56	1.1564	0.0011	0	Down	turquoise	137.008	0.95332	4.48e-60		248961_at	AT5G45650	subtilase family protein	1677.2	1.1466	0.0003	0	Down	red	2.61956	0.61329
Os.12244.1.S1_at	LOC_Os03g15960	hsp20/alpha crystallin family protein, putative, expressed	1208.61	0.2547	0	0	Up	pink	12.2139	0.892991	4.54e-28		Os.12313.1.S1_at	LOC_Os12g08770	photosystem I reaction center subunit N, chloroplast precursor, putative, expressed	4110.62	1.3701	0.01	0.0012	Down	turquoise	219.862	0.719653	1.66e-37		256774_at	AT3G13760	DC1 domain-containing protein	1914.61	1.1475	0.0003	0	Down	turquoise	164.756	0.984051	7.92e-86		245016_at	ATCG00500	protein_coding	1906.02	1.1466	0.0026	0.0001	Down	turquoise	5.30057	0.43126
Os.12251.1.S1_at	LOC_Os03g49190	oleosin, putative, expressed	1616.94	0.2469	0	0	Up	blue	42.7605	0.721933	8.77e-14		Os.12323.1.S1_a_at	LOC_Os04g49650	DUF581 domain containing protein, expressed	3720.21	1.4238	0.0011	0.0001	Down	blue	42.8555	-0.431747	1.01e-11		252098_at	AT3G51330	aspartyl protease family protein	1712.71	1.1415	0.0001	0	Down	blue	75.7134	-0.892916	1.28e-40		248118_at	AT5G55050	GDSL-motif lipase/hydrolase family protein	2062.91	1.146	0.0085	0.0004	Down	black	2.22387	0.812545
Os.12252.1.S1_at	LOC_Os03g41060	GASR2 - Gibberellin-regulated GASA/GAST/Snakin family protein precursor, putative, expressed	630.767	0.1458	0	0	Up	yellow	16.1912	-0.811141	2.21e-19		Os.12326.1.S1_s_at	LOC_Os07g42160	HD domain containing protein, putative, expressed	3094.57	0.6854	0	0	Up	green	5.07748	-0.291472	8.02e-06		253301_at	AT4G33720	pathogenesis-related protein, putative	1873.16	1.1388	0.0002	0	Down	turquoise	139.642	0.954991	6.09e-61		263688_at	AT1G26920	unknown protein	1885.37	1.1454	0.0024	0.0001	Down	red	3.02503	0.746488
Os.12277.1.S1_at	LOC_Os06g04070	pyridoxal-dependent decarboxylase protein, putative, expressed	2971.15	1.9215	0.0029	0.0003	Down	brown	21.6541	0.626282	8.65e-10		Os.12340.1.S1_at	LOC_Os01g11730	GDSL-like lipase/acylhydrolase, putative, expressed	2961.2	0.7417	0	0	Up	brown	6.68053	0.605382	4.34e-24		262446_at	AT1G49310	unknown protein	1502.19	1.1384	0	0	Down	turquoise	123.873	0.934428	4.88e-52		251497_at	AT3G59060	PIL6 (PHYTOCHROME INTERACTING FACTOR 3-LIKE 6); DNA binding / transcription factor	1969.2	1.145	0.0042	0.0002	Down	yellow	5.48281	0.733876
Os.12281.1.S1_at	LOC_Os05g38150	amino acid kinase, putative, expressed	2305.53	0.3793	0.0001	0	Up	blue	73.4297	0.861173	4.89e-24		Os.12357.1.S1_at	LOC_Os01g52490	40S ribosomal protein S24, putative, expressed	3910.62	0.6558	0.0013	0.0001	Up	blue	129.255	-0.428633	1.47e-11		267573_at	AT2G30670	tropinone reductase, putative / tropine dehydrogenase, putative	2081.32	1.1354	0.0012	0	Down	turquoise	91.7388	0.885923	3.63e-39		253309_at	AT4G33790	CER4 (ECERIFERUM 4); fatty acyl-CoA reductase (alcohol-forming)/ oxidoreductase, acting on the CH-CH group of donors	1908.1	1.1432	0.0026	0.0001	Down	black	2.77316	0.74076
Os.12283.1.S1_at	LOC_Os03g56670	photosystem I reaction center subunit III, chloroplast precursor, putative, expressed	1936.02	1.7321	0	0	Down	turquoise	194.694	0.904455	7.61e-30		Os.12358.1.S1_at	LOC_Os03g18570	40S ribosomal protein S7, putative, expressed	4126.92	0.6398	0.0047	0.0005	Up	blue	40.0272	-0.428244	1.54e-11		249071_at	AT5G44050	MATE efflux family protein	1995.99	1.1339	0.0007	0	Up	grey	0.702728	0.440027	9.65e-07		251402_at	AT3G60290	oxidoreductase/ oxidoreductase, acting on paired donors, with incorporation or reduction of molecular oxygen, 2-oxoglutarate as one donor, and incorporation of one atom each of oxygen into both donors	1761.32	1.1426	0.0008	0	Down	turquoise	48.5534	0.857182
Os.12286.1.S1_at	LOC_Os03g52690	CBS domain containing membrane protein, putative, expressed	3094.86	0.7011	0.0063	0.0005	Up	yellow	1.11767	-0.448021	3.9e-05		Os.12363.1.S1_at	LOC_Os04g58200	protochlorophyllide reductase A, chloroplast precursor, putative, expressed	2462.26	1.736	0	0	Down	black	40.4646	0.747137	8.65e-42		249719_at	AT5G35735	auxin-responsive family protein	1542.81	1.1334	0	0	Up	grey	1.5425	-0.711427	7.29e-19		259751_at	AT1G71030	MYBL2 (ARABIDOPSIS MYB-LIKE 2); DNA binding / transcription factor	1348.39	1.1425	0	0	Down	yellow	4.64665	0.677622
Os.12288.1.S1_at	LOC_Os08g13920	glycosyl hydrolases family 16, putative, expressed	1663.64	1.5822	0	0	Down	brown	128.559	0.889686	1.36e-27		Os.12372.2.S1_x_at	LOC_Os08g06280	LSD1 zinc finger domain containing protein, expressed	2865.42	1.4631	0	0	Down	turquoise	41.354	0.757975	1.24e-43		259264_at	AT3G01260	aldose 1-epimerase/ carbohydrate binding / catalytic/ isomerase	1936.65	1.1283	0.0003	0	Down	turquoise	130.542	0.945097	3.15e-56		258979_at	AT3G09440	heat shock cognate 70 kDa protein 3 (HSC70-3) (HSP70-3)	2068	1.1424	0.0037	0.0002	Up	brown	3.69177	0.673276
Os.12295.1.S1_at	LOC_Os04g33830	membrane protein, putative, expressed	1824.29	1.8944	0	0	Down	turquoise	150.951	0.858462	9.67e-24		Os.12381.1.S1_x_at	LOC_Os07g44250	dirigent, putative, expressed	3973.75	0.9608	0.0051	0.0005	Down	black	47.0816	0.577695	1.32e-21		254092_at	AT4G25090	respiratory burst oxidase, putative / NADPH oxidase, putative	2250.52	1.1269	0.0037	0.0001	Down	turquoise	158.662	0.977391	2.03e-77		259789_at	AT1G29395	COR414-TM1	1206.45	1.1424	0	0	Down	turquoise	8.14482	0.533531
Os.12296.1.S1_at	LOC_Os03g39610	chlorophyll A-B binding protein, putative, expressed	1884.16	1.7894	0	0	Down	turquoise	145.493	0.850543	6.57e-23		Os.12393.1.S2_a_at	LOC_Os06g50300	heat shock protein, putative, expressed	3219.72	0.6056	0	0	Up	blue	45.0833	-0.42751	1.68e-11		252510_at	AT3G46270	receptor protein kinase-related	2037.21	1.1258	0.0009	0	Down	turquoise	136.948	0.95004	1.83e-58		247323_at	AT5G64170	dentin sialophosphoprotein-related	1946.15	1.1405	0.0034	0.0001	Down	yellow	5.3283	0.64904
Os.12297.1.S1_at	LOC_Os06g39140	hemoglobin-like protein HbO, putative, expressed	2082.31	2.4508	0	0	Down	yellow	23.3159	0.896876	1.2e-28		Os.12393.2.S1_at	LOC_Os08g01380	2Fe-2S iron-sulfur cluster binding domain containing protein, expressed	4075.71	1.4518	0.0084	0.001	Down	turquoise	197.884	0.331233	3.26e-07		263412_at	AT2G28720	histone H2B, putative	2278.42	1.1176	0.0044	0.0002	Down	grey	0.510438	-0.459818	2.65e-07		255437_at	AT4G03060	AOP2 (ALKENYL HYDROXALKYL PRODUCING 2); oxidoreductase, acting on paired donors, with incorporation or reduction of molecular oxygen, 2-oxoglutarate as one donor, and incorporation of one atom each of oxygen into both donors	1658.37	1.1395	0.0003	0	Down	blue	4.56843	-0.563478
Os.12313.1.S1_at	LOC_Os12g08770	photosystem I reaction center subunit N, chloroplast precursor, putative, expressed	1326.3	3.6381	0	0	Down	turquoise	196.814	0.924089	1.76e-33		Os.12400.2.S1_x_at	LOC_Os08g30020	membrane protein, putative, expressed	2607.09	1.2714	0	0	Down	black	36.3624	0.934869	3.58e-103		246098_at	AT5G20400	oxidoreductase, 2OG-Fe(II) oxygenase family protein	2361.55	1.1175	0.007	0.0003	Down	turquoise	107.768	0.910089	1.17e-44		247754_at	AT5G59080	unknown protein	1331.81	1.1387	0	0	Down	turquoise	3.8144	0.418938
Os.12326.1.S1_s_at	LOC_Os07g42160	HD domain containing protein, putative, expressed	2811.38	0.3919	0.002	0.0001	Up	blue	16.9402	0.614525	2.17e-09		Os.12420.1.S1_at	LOC_Os08g27720	pirin, putative, expressed	3864.32	0.6985	0.0009	0.0001	Up	green	18.8468	-0.329845	3.67e-07		252563_at	AT3G45970	ATEXLA1 (ARABIDOPSIS THALIANA EXPANSIN-LIKE A1)	1902.49	1.1128	0.0002	0	Down	grey	0.159437	0.245681	0.00841968		266419_at	AT2G38760	ANNAT3 (ANNEXIN ARABIDOPSIS 3); calcium ion binding / calcium-dependent phospholipid binding	1990.1	1.1386	0.0019	0.0001	Up	green	0.384699	0.332687
Os.12342.1.S2_at	LOC_Os12g04204	expressed protein	2333.23	0.4002	0.0001	0	Up	turquoise	36.161	-0.680182	7.43e-12		Os.12423.1.S1_at	LOC_Os01g62420	triosephosphate isomerase, cytosolic, putative, expressed	3989.82	0.5496	0.0021	0.0002	Up	blue	76.2434	-0.426788	1.83e-11		249295_at	AT5G41280	protein_coding	2314.41	1.1099	0.0053	0.0002	Down	turquoise	120.264	0.928899	3.89e-50		264146_at	AT1G02205	CER1 (ECERIFERUM 1); octadecanal decarbonylase	874.775	1.137	0	0	Down	black	1.47395	0.691392
Os.12346.1.S1_at	LOC_Os01g62480	laccase precursor protein, putative, expressed	1704.36	2.6488	0	0	Down	brown	70.4291	0.811909	1.92e-19		Os.12454.1.S1_a_at	LOC_Os01g06550	NF-X1-type zinc finger protein, putative, expressed	4086.63	0.7755	0.0038	0.0004	Up	blue	16.0239	-0.426488	1.9e-11		260012_at	AT1G67865	unknown protein	1508.88	1.1065	0	0	Up	turquoise	171.206	-0.98953	5.34e-96		262569_at	AT1G15180	MATE efflux family protein	2004.06	1.137	0.0054	0.0002	Down	turquoise	61.4377	0.883901
Os.12347.1.S1_x_at	LOC_Os11g04390	RNA recognition motif containing protein, expressed	2016.34	0.4798	0	0	Up	brown	88.3021	-0.854989	2.27e-23		Os.12488.1.S1_at	LOC_Os04g43650	L-allo-threonine aldolase, putative, expressed	3968.07	0.6756	0.0019	0.0002	Up	blue	39.8235	-0.426483	1.9e-11		266784_at	AT2G28960	leucine-rich repeat protein kinase, putative	2039.14	1.1064	0.0009	0	Down	turquoise	159.657	0.976794	8.6e-77		258239_at	AT3G27690	LHCB2.3; chlorophyll binding	1775.03	1.1364	0.0009	0	Down	yellow	4.94649	0.69726
Os.12363.1.S1_at	LOC_Os04g58200	protochlorophyllide reductase A, chloroplast precursor, putative, expressed	913.208	3.7131	0	0	Down	turquoise	41.5258	0.666036	2.85e-11		Os.12492.1.S1_at	LOC_Os01g09320	NADP-dependent malic enzyme, chloroplast precursor, putative, expressed	3750.55	0.9255	0.0014	0.0001	Down	grey	0.929548	0.00754	0.91005		258618_at	AT3G02885	GASA5 (GAST1 PROTEIN HOMOLOG 5)	2253.59	1.1053	0.0038	0.0001	Down	turquoise	68.9153	0.848002	1.16e-32		266707_at	AT2G03310	unknown protein	2069.91	1.1352	0.0088	0.0005	Down	turquoise	53.8288	0.868097
Os.12371.1.S1_at	LOC_Os04g41340	4-nitrophenylphosphatase, putative, expressed	1237.92	2.4379	0	0	Down	turquoise	177.614	0.893203	4.23e-28		Os.12501.1.S1_at	LOC_Os01g55940	OsGH3.2 - Probable indole-3-acetic acid-amido synthetase, expressed	2487.27	0.511	0	0	Up	red	26.378	-0.719333	1.85e-37		253643_at	AT4G29780	unknown protein	1257.34	1.1031	0	0	Up	brown	13.7454	0.923928	1.49e-48		257294_at	AT3G15570	phototropic-responsive NPH3 family protein	1679.35	1.135	0.0003	0	Down	turquoise	51.6798	0.85223
Os.12371.1.S2_at	LOC_Os07g32880	ATP synthase gamma chain, putative, expressed	1956.64	2.1401	0	0	Down	turquoise	243.319	0.964433	1.14e-45		Os.12528.1.S1_x_at	LOC_Os03g31750	pyruvate, phosphate dikinase, chloroplast precursor, putative, expressed	4181.9	0.6016	0.0066	0.0008	Up	turquoise	115.547	0.358745	2.68e-08		245264_at	AT4G17245	zinc finger (C3HC4-type RING finger) family protein	2212.3	1.1028	0.0027	0.0001	Down	turquoise	69.088	-0.838636	2.51e-31		255728_at	AT1G25500	choline transporter-related	2046.57	1.134	0.0031	0.0002	Up	yellow	0.387899	-0.504457
Os.12372.1.S1_s_at	LOC_Os08g06280	LSD1 zinc finger domain containing protein, expressed	924.066	4.544	0	0	Down	blue	44.8685	-0.731382	2.87e-14		Os.12550.1.S1_s_at	LOC_Os02g09510	limonoid UDP-glucosyltransferase, putative, expressed	4082	0.7452	0.0037	0.0004	Up	turquoise	61.134	0.383642	2.25e-09		266996_at	AT2G34490	CYP710A2 (cytochrome P450, family 710, subfamily A, polypeptide 2); C-22 sterol desaturase/ oxygen binding	2313.1	1.1026	0.0069	0.0003	Up	blue	29.5244	0.75183	5.48e-22		264909_at	AT2G17300	unknown protein	1952.02	1.1338	0.0036	0.0001	Down	red	0.495348	0.476919
Os.12379.1.S1_at	LOC_Os08g32120	expressed protein	1641.94	2.9999	0	0	Down	blue	19.0081	-0.619697	1.45e-09		Os.12561.1.S1_at	LOC_Os05g39960	40S ribosomal protein S26, putative, expressed	3740.29	0.6135	0.0004	0	Up	blue	60.0113	-0.425052	2.25e-11		246366_at	AT1G51850	leucine-rich repeat protein kinase, putative	2104.93	1.102	0.0014	0	Down	turquoise	162.604	0.981392	4.15e-82		263431_at	AT2G22170	lipid-associated family protein	1562.31	1.1334	0.0001	0	Down	blue	8.58618	-0.530434
Os.12383.1.S1_at	LOC_Os05g01480	ras-related protein, putative, expressed	3272.85	1.639	0.0089	0.0011	Down	brown	29.3723	0.66789	2.4e-11		Os.12590.1.S1_at	LOC_Os06g02510	ribosomal protein L13, putative, expressed	3464.68	0.5699	0	0	Up	blue	164.785	-0.422524	3.04e-11		253582_at	AT4G30670	unknown protein	1503.76	1.0929	0	0	Down	turquoise	170.325	0.987526	9.18e-92		266279_at	AT2G29290	tropinone reductase, putative / tropine dehydrogenase, putative	1926.55	1.1309	0.003	0.0001	Down	turquoise	80.4431	0.943702
Os.12387.1.S1_at	LOC_Os04g39150	pathogenesis-related Bet v I family protein, putative, expressed	2568.23	1.1645	0.0004	0	Down	red	25.6775	0.939198	5.07e-37		Os.12596.1.S1_at	LOC_Os04g39700	60S ribosomal protein L6, putative, expressed	3815.18	0.6101	0.0007	0.0001	Up	blue	128.291	-0.422438	3.07e-11		260882_at	AT1G29280	WRKY65; transcription factor	2155.46	1.0918	0.0019	0.0001	Down	turquoise	166.946	0.985943	7.09e-89		245637_at	AT1G25230	purple acid phosphatase family protein	1383.81	1.1306	0	0	Down	green	2.54721	0.677367
Os.12393.2.S1_at	LOC_Os08g01380	2Fe-2S iron-sulfur cluster binding domain containing protein, expressed	1094.14	2.821	0	0	Down	turquoise	189.318	0.912978	2.57e-31		Os.12608.1.S1_at	LOC_Os07g06450	RNA recognition motif containing protein, putative, expressed	3542.67	1.1147	0.0004	0	Down	brown	150.154	0.556289	7.67e-20		255266_at	AT4G05200	protein kinase family protein	2282.42	1.0909	0.0044	0.0002	Down	turquoise	167.818	0.986808	2.07e-90		266821_at	AT2G44840	ERF13 (ETHYLENE-RESPONSIVE ELEMENT BINDING FACTOR 13); DNA binding / transcription factor	1915.35	1.1302	0.0008	0	Up	brown	1.27274	0.365946
Os.12399.1.S1_at	LOC_Os09g32080	CHIT13 - Chitinase family protein precursor, expressed	2678.82	1.6688	0.0008	0.0001	Down	brown	142.513	0.907089	2.77e-30		Os.12610.1.S1_at	LOC_Os01g46610	dehydrogenase, putative, expressed	3556.32	0.5477	0.0001	0	Up	blue	109.842	-0.421585	3.4e-11		265948_at	AT2G19590	ACO1 (ACC OXIDASE 1); 1-aminocyclopropane-1-carboxylate oxidase	2197.35	1.0907	0.0024	0.0001	Down	turquoise	90.9058	0.886751	2.47e-39		249726_at	AT5G35480	unknown protein	1962.43	1.1293	0.004	0.0002	Down	turquoise	29.0776	0.761294
Os.12405.1.S1_at	LOC_Os08g44460	expressed protein	3128.53	1.7496	0.0053	0.0006	Down	blue	35.0243	-0.731393	2.86e-14		Os.12615.1.A1_at	LOC_Os03g23980	NAD dependent epimerase/dehydratase family protein, putative, expressed	2465.7	1.4969	0	0	Down	turquoise	149.568	0.627305	3.11e-26		246374_at	AT1G51840	protein kinase-related	2407.03	1.0827	0.0095	0.0005	Down	turquoise	159.053	0.977046	4.69e-77		261684_at	AT1G47400	unknown protein	1493.6	1.1287	0	0	Up	grey	0.0608914	0.41983
Os.12410.3.S1_s_at	LOC_Os01g74300	metallothionein, putative, expressed	667.534	4.3068	0	0	Down	brown	55.0603	0.779834	4.01e-17		Os.12624.1.S1_s_at	LOC_Os07g37240	chlorophyll A-B binding protein, putative, expressed	4045.09	1.4583	0.0074	0.0008	Down	turquoise	205.559	0.949316	4.54e-115		250971_at	AT5G02810	PRR7 (PSEUDO-RESPONSE REGULATOR 7); transcription regulator/ two-component response regulator	2374.93	1.0818	0.0077	0.0004	Down	grey	0.813414	0.181131	0.0537774		256336_at	AT1G72030	GCN5-related N-acetyltransferase (GNAT) family protein	1836.9	1.1276	0.0015	0	Down	turquoise	12.9641	0.611358
Os.12416.1.S1_at	LOC_Os11g32650	chalcone synthase, putative, expressed	2647.42	1.1687	0.0006	0	Down	turquoise	23.4118	0.587165	1.6e-08		Os.12629.1.S1_at	LOC_Os01g45914	expressed protein	1638.88	1.951	0	0	Down	brown	39.7454	0.860453	8e-68		250142_at	AT5G14650	polygalacturonase, putative / pectinase, putative	1501.31	1.0806	0	0	Down	turquoise	95.986	0.894136	7e-41		253317_at	AT4G33960	unknown protein	2035.88	1.1274	0.0069	0.0003	Down	turquoise	32.4373	0.794699
Os.12421.1.S1_at	LOC_Os11g42960	integral membrane protein TIGR01569 containing protein, expressed	1442.23	2.2403	0	0	Down	brown	139.142	0.896486	1.37e-28		Os.12639.1.A1_at	LOC_Os11g10710	protein kinase domain containing protein, expressed	2178.63	0.5549	0	0	Up	turquoise	57.9183	0.738212	2.44e-40		266851_at	AT2G26820	ATPP2-A3 (Phloem protein 2-A3); carbohydrate binding	2271.31	1.0806	0.0042	0.0002	Down	turquoise	150.294	0.966545	5.1e-68		263252_at	AT2G31380	STH; protein domain specific binding / transcription factor/ zinc ion binding	1864.74	1.1268	0.0021	0.0001	Down	yellow	8.74383	0.850395
Os.12429.1.S1_at	LOC_Os07g07040	erythrocyte binding protein 3, putative, expressed	936.055	0.232	0	0	Up	turquoise	50.853	-0.723204	7.56e-14		Os.12643.3.S1_x_at	LOC_Os07g42770	CAMK_CAMK_like.35 - CAMK includes calcium/calmodulin depedent protein kinases, expressed	3810.1	1.147	0.002	0.0002	Down	brown	31.641	0.42049	3.86e-11		256093_at	AT1G20823	zinc finger (C3HC4-type RING finger) family protein	1921.89	1.0782	0.0004	0	Up	brown	3.05638	0.705963	1.76e-18		267523_at	AT2G30600	BTB/POZ domain-containing protein	2042.92	1.1262	0.0073	0.0004	Down	blue	17.7877	-0.742183
Os.12452.1.S1_s_at	LOC_Os08g36910	alpha-amylase precursor, putative, expressed	1099.03	0.8171	0	0	Down	green	3.88984	-0.640901	2.61e-10		Os.12660.1.S2_at	LOC_Os07g38800	lectin-like receptor kinase, putative, expressed	4043.83	0.6795	0.003	0.0003	Up	green	9.47341	0.115861	0.0815331		252511_at	AT3G46280	protein kinase-related	1887.37	1.0779	0.0002	0	Down	turquoise	153.783	0.973189	2.53e-73		252411_at	AT3G47430	PEX11B	1887.52	1.1249	0.0024	0.0001	Down	turquoise	78.1139	0.935246
Os.12457.1.S1_at	LOC_Os03g31679	annexin A7, putative, expressed	1553.77	2.8077	0	0	Down	green	12.0453	-0.767989	2.31e-16		Os.12664.1.S1_at	LOC_Os07g35810	TKL_IRAK_DUF26-ld.6 - DUF26 kinases have homology to DUF26 containing loci, expressed	2498.67	0.7109	0	0	Up	red	0.853344	-0.577147	1.47e-21		246777_at	AT5G27420	zinc finger (C3HC4-type RING finger) family protein	2325.85	1.0757	0.0076	0.0003	Up	brown	8.13869	0.836774	4.52e-31		248681_at	AT5G48900	pectate lyase family protein	1995.76	1.1248	0.005	0.0002	Down	red	4.06863	0.472495
Os.12475.1.S1_s_at	LOC_Os05g37470	transmembrane amino acid transporter protein, putative, expressed	2415.44	2.3386	0.0002	0	Down	black	14.0785	-0.883422	9.81e-27		Os.12690.1.S1_at	LOC_Os10g31950	3-ketoacyl-CoA thiolase, peroxisomal precursor, putative, expressed	3587.14	0.5974	0.0001	0	Up	blue	57.3407	-0.415994	6.51e-11		256542_at	AT1G42550	PMI1 (PLASTID MOVEMENT IMPAIRED1)	2181.01	1.0755	0.0029	0.0001	Up	blue	91.2788	0.925711	4.15e-49		248607_at	AT5G49480	ATCP1 (Ca2+-binding protein 1); calcium ion binding	1591.84	1.1247	0	0	Up	black	0.154165	0.335054
Os.12488.1.S1_at	LOC_Os04g43650	L-allo-threonine aldolase, putative, expressed	2309.76	2.0173	0.0001	0	Down	turquoise	77.4606	0.760532	6.62e-16		Os.12691.1.A1_x_at	LOC_Os03g20780	ethylene-insensitive 3, putative, expressed	4257.53	0.8327	0.0097	0.0012	Up	yellow	53.3654	-0.102632	0.123111		247678_at	AT5G59520	ZIP2; copper ion transmembrane transporter/ transferase, transferring glycosyl groups / zinc ion transmembrane transporter	1770.24	1.0716	0.0002	0	Down	turquoise	167.319	0.98562	2.51e-88		250738_at	AT5G05730	ASA1 (ANTHRANILATE SYNTHASE ALPHA SUBUNIT 1); anthranilate synthase	1969.83	1.1245	0.0016	0.0001	Up	turquoise	2.62302	-0.436384
Os.12501.1.S1_at	LOC_Os01g55940	OsGH3.2 - Probable indole-3-acetic acid-amido synthetase, expressed	2836.64	0.5055	0.0022	0.0001	Up	turquoise	16.162	-0.598856	6.97e-09		Os.12703.1.S1_at	LOC_Os03g10090	transporter family protein, putative, expressed	3626.91	1.3726	0.0007	0	Down	turquoise	230.216	0.413993	8.2e-11		248979_at	AT5G45080	AtPP2-A6 (Phloem protein 2-A6); carbohydrate binding	2195.06	1.0708	0.0024	0.0001	Down	turquoise	125.245	0.936398	9.34e-53		256627_at	AT3G19970	unknown protein	2088.92	1.1242	0.0043	0.0003	Up	brown	0.925987	0.545241
Os.12520.1.S1_a_at	LOC_Os02g32814	heavy metal-associated domain containing protein, expressed	1719.95	3.5458	0	0	Down	brown	15.1594	0.569892	5.16e-08		Os.12713.1.S1_at	LOC_Os06g21590	chlorophyll A-B binding protein, putative, expressed	4094.03	1.5101	0.0092	0.0011	Down	turquoise	197.897	0.309605	1.97e-06		262218_at	AT1G74770	protein binding / zinc ion binding	1956.12	1.0693	0.0005	0	Down	turquoise	118.286	0.928329	5.99e-50		251996_at	AT3G52840	BGAL2 (beta-galactosidase 2); beta-galactosidase/ catalytic/ cation binding	1619.43	1.1218	0.0002	0	Down	black	0.916966	-0.648102
Os.12524.1.S1_at	LOC_Os11g02464	vacuolar-sorting receptor precursor, putative, expressed	2272.05	0.4888	0.0001	0	Up	greenyellow	5.01992	0.885933	4.5e-27		Os.12713.1.S2_a_at	LOC_Os01g03320	BBTI2 - Bowman-Birk type bran trypsin inhibitor precursor, expressed	3515.21	0.6305	0	0	Up	turquoise	29.9105	0.577652	1.33e-21		248048_at	AT5G56080	NAS2 (NICOTIANAMINE SYNTHASE 2); nicotianamine synthase	1844.88	1.0679	0.0002	0	Down	turquoise	98.6146	0.899222	5.13e-42		253736_at	AT4G28780	GDSL-motif lipase/hydrolase family protein	994.359	1.1213	0	0	Down	green	8.48228	0.833417
Os.12528.1.S1_x_at	LOC_Os03g31750	pyruvate, phosphate dikinase, chloroplast precursor, putative, expressed	2239.34	0.8004	0.0001	0	Down	turquoise	25.0566	-0.607286	3.75e-09		Os.12723.1.S1_at	LOC_Os03g17690	OsAPx1 - Cytosolic Ascorbate Peroxidase encoding gene 1-8, expressed	3744.53	0.5777	0.0004	0	Up	blue	113.792	-0.413734	8.45e-11		254907_at	AT4G11190	disease resistance-responsive family protein / dirigent family protein	2357.11	1.0677	0.009	0.0004	Up	turquoise	29.2722	0.714135	4.68e-19		245465_at	AT4G16590	ATCSLA01; cellulose synthase/ glucosyltransferase/ transferase, transferring glycosyl groups	1650.5	1.1207	0.0003	0	Down	turquoise	22.0527	0.729784
Os.12535.1.S1_at	LOC_Os01g52230	phosphoethanolamine/phosphocholine phosphatase, putative, expressed	2354.05	1.8747	0.0002	0	Down	turquoise	9.30445	0.529445	6.23e-07		Os.12735.1.S1_s_at	LOC_Os11g44810	auxin-repressed protein, putative, expressed	3782.49	0.8139	0.0017	0.0001	Down	blue	10.2832	-0.412624	9.59e-11		254549_at	AT4G19880	protein_coding	2165.63	1.0664	0.002	0.0001	Down	turquoise	53.2109	0.798624	1.87e-26		255817_at	AT2G33330	PDLP3 (PLASMODESMATA-LOCATED PROTEIN 3)	2057.05	1.1206	0.0082	0.0004	Down	blue	1.59316	-0.435982
Os.12551.1.S1_s_at	LOC_Os05g46480	late embryogenesis abundant protein, group 3, putative, expressed	35.0416	0.0178	0	0	Up	blue	89.7862	0.876781	7.1e-26		Os.12737.1.S1_at	LOC_Os06g43800	methyltransferase domain containing protein, putative, expressed	3522.26	1.2393	0.0003	0	Down	turquoise	195.454	0.942202	7.93e-109		267461_at	AT2G33830	dormancy/auxin associated family protein	1394.08	1.0625	0	0	Down	grey	1.935	-0.656449	2.21e-15		255259_at	AT4G05020	NDB2 (NAD(P)H dehydrogenase B2); FAD binding / disulfide oxidoreductase/ oxidoreductase	1624.59	1.1204	0	0	Up	brown	5.84613	0.738615
Os.12594.1.S1_x_at	LOC_Os12g17600	ribulose bisphosphate carboxylase small chain, chloroplast precursor, putative, expressed	2002.17	1.6583	0	0	Down	turquoise	152.075	0.879304	3.39e-26		Os.12755.2.S1_s_at	LOC_Os03g13800	ribosomal protein L7Ae, putative, expressed	3961.2	0.5924	0.0018	0.0002	Up	blue	158.849	-0.412284	9.97e-11		259365_at	AT1G13300	myb family transcription factor	1823.22	1.0612	0.0001	0	Down	turquoise	169.745	0.988725	3.32e-94		245657_at	AT1G56720	protein kinase family protein	1847.51	1.1186	0.0017	0.0001	Down	blue	3.2593	-0.5273
Os.12608.1.S1_at	LOC_Os07g06450	RNA recognition motif containing protein, putative, expressed	2670.27	2.038	0.0007	0.0001	Down	turquoise	216.507	0.930047	8.81e-35		Os.12758.1.S1_at	LOC_Os08g42040	LTPL80 - Protease inhibitor/seed storage/LTP family protein precursor, expressed	4262.81	0.6928	0.01	0.0013	Up	blue	63.9998	-0.409339	1.39e-10		247477_at	AT5G62340	invertase/pectin methylesterase inhibitor family protein	1800.45	1.0596	0.0001	0	Down	turquoise	170.847	0.989562	4.51e-96		265276_at	AT2G28400	unknown protein	1818.61	1.1178	0.0003	0	Up	blue	7.6502	0.613788
Os.12624.1.S1_s_at	LOC_Os07g37240	chlorophyll A-B binding protein, putative, expressed	1192.69	2.5543	0	0	Down	turquoise	197.622	0.922267	4.19e-33		Os.12761.1.S1_at	LOC_Os03g46060	thaumatin family domain containing protein, expressed	2797.21	0.6005	0	0	Up	blue	33.2254	-0.409222	1.41e-10		259384_at	AT3G16450	jacalin lectin family protein	2244.75	1.0585	0.0046	0.0002	Up	turquoise	89.1774	0.878237	1.12e-37		258003_at	AT3G29030	EXPA5 (EXPANSIN A5)	1663.66	1.1174	0.0003	0	Down	green	15.135	0.931937
Os.12627.1.S1_at	LOC_Os07g04840	PsbP, putative, expressed	1660.69	1.8172	0	0	Down	turquoise	180.459	0.893386	3.98e-28		Os.12785.1.S1_at	LOC_Os10g41470	60S ribosomal protein L27-3, putative, expressed	4110.86	0.5718	0.0044	0.0005	Up	blue	98.9725	-0.408695	1.5e-10		249097_at	AT5G43520	DC1 domain-containing protein	1971.87	1.0584	0.0006	0	Down	turquoise	153.774	0.971449	8.16e-72		247884_at	AT5G57800	CER3 (ECERIFERUM 3); binding / catalytic/ iron ion binding / oxidoreductase	2064.4	1.1169	0.0086	0.0004	Down	pink	0.538114	-0.528193
Os.12629.1.S1_at	LOC_Os01g45914	expressed protein	737.955	1.3912	0	0	Down	turquoise	12.1104	0.478195	9.52e-06		Os.12787.1.S1_at	LOC_Os10g18340	expressed protein	3626.85	1.2045	0.0007	0	Down	turquoise	133.886	0.973876	7.55e-147		249850_at	AT5G23240	DNAJ heat shock N-terminal domain-containing protein	1919.42	1.0577	0.0003	0	Up	turquoise	8.67093	-0.531594	1.16e-09		249800_at	AT5G23660	MTN3 (Arabidopsis homolog of Medicago truncatula MTN3)	1496.25	1.1145	0	0	Down	turquoise	45.0139	0.831422
Os.12633.1.S1_s_at	LOC_Os11g26790	dehydrin, putative, expressed	31.7272	0.0109	0	0	Up	blue	84.8107	0.854045	2.85e-23		Os.12791.2.S1_a_at	LOC_Os05g02070	expressed protein	3703	0.7079	0.0003	0	Up	green	5.38884	0.322942	6.61e-07		245005_at	ATCG00330	protein_coding	1607.97	1.0571	0	0	Down	grey	0.544363	0.348415	0.000145399		256894_at	AT3G21870	CYCP2;1 (cyclin p2;1); cyclin-dependent protein kinase	1935.64	1.1132	0.0032	0.0001	Down	turquoise	48.3513	0.850407
Os.12644.1.S1_at	LOC_Os07g41140	receptor-like protein kinase precursor, putative, expressed	3195.12	0.4976	0.0091	0.0008	Up	blue	83.973	0.876731	7.2e-26		Os.12812.1.S1_at	LOC_Os05g28210	small hydrophilic plant seed protein, putative, expressed	3636.67	0.7306	0.0007	0.0001	Down	turquoise	97.8784	0.165129	0.0127274		262373_at	AT1G73120	unknown protein	1960.24	1.0564	0.0005	0	Down	turquoise	3.96287	0.512435	5.6e-09		259570_at	AT1G20440	COR47 (COLD-REGULATED 47)	2011.31	1.1124	0.0058	0.0003	Down	blue	17.0392	-0.692481
Os.12645.1.S1_at	LOC_Os03g27280	CAMK_CAMK_like.19 - CAMK includes calcium/calmodulin depedent protein kinases, expressed	1509.5	0.3743	0	0	Up	blue	76.0797	0.847958	1.2e-22		Os.12817.1.S1_at	LOC_Os04g30730	ribosomal protein L29, putative, expressed	3376.55	0.5386	0	0	Up	blue	116.412	-0.40826	1.57e-10		254247_at	AT4G23260	ATP binding / protein kinase/ protein serine/threonine kinase/ protein tyrosine kinase	2249.52	1.0533	0.0037	0.0001	Down	turquoise	50.3058	-0.794913	4.66e-26		246620_at	AT5G36220	CYP81D1 (CYTOCHROME P450 81D1); electron carrier/ heme binding / iron ion binding / monooxygenase/ oxygen binding	1810.44	1.1123	0.0002	0	Up	brown	0.86931	0.517198
Os.12696.1.S1_at	LOC_Os04g16680	fructose-1,6-bisphosphatase, putative, expressed	2021.16	1.6616	0	0	Down	turquoise	183.716	0.887994	2.34e-27		Os.12819.1.S1_at	LOC_Os03g04750	60S ribosomal protein L21-2, putative, expressed	4009.81	0.6295	0.0024	0.0002	Up	blue	70.2654	-0.406469	1.92e-10		256877_at	AT3G26470	protein_coding	2334.37	1.0532	0.0061	0.0003	Down	turquoise	164.8	0.982905	3.74e-84		245277_at	AT4G15550	IAGLU (INDOLE-3-ACETATE BETA-D-GLUCOSYLTRANSFERASE); UDP-glycosyltransferase/ transferase, transferring glycosyl groups	1863.1	1.1119	0.0004	0	Up	black	0.44767	0.505495
Os.12705.1.S1_at	LOC_Os03g15890	RNA recognition motif containing protein, expressed	2004.75	0.4157	0	0	Up	pink	10.5826	0.87452	1.36e-25		Os.12823.1.S1_at	LOC_Os04g16450	aquaporin protein, putative, expressed	4067.5	1.1377	0.0081	0.0009	Down	brown	52.099	0.924041	6.29e-96		254606_at	AT4G19030	NLM1; arsenite transmembrane transporter/ water channel	2218.18	1.0517	0.0028	0.0001	Down	turquoise	162.434	0.980774	2.54e-81		259375_at	AT3G16370	GDSL-motif lipase/hydrolase family protein	1862.96	1.1116	0.002	0.0001	Down	green	16.0024	0.948541
Os.12710.1.S1_at	LOC_Os07g42370	zinc-finger protein, putative, expressed	2283.32	2.2847	0.0001	0	Down	brown	47.977	0.751752	2.18e-15		Os.12825.1.S1_at	LOC_Os06g01760	ligA, putative, expressed	2418.57	0.4675	0	0	Up	magenta	2.30214	0.328915	3.98e-07		259454_at	AT1G44050	DC1 domain-containing protein	2319.81	1.0509	0.0055	0.0002	Down	turquoise	139.362	0.953062	6.05e-60		248050_at	AT5G56100	glycine-rich protein / oleosin	1666.81	1.1107	0.0003	0	Down	turquoise	13.0286	0.632236
Os.12713.1.S1_at	LOC_Os06g21590	chlorophyll A-B binding protein, putative, expressed	2708.79	1.6236	0.0009	0.0001	Down	turquoise	183.117	0.894544	2.69e-28		Os.12837.1.S1_at	LOC_Os03g55720	cytochrome b6f complex subunit, putative, expressed	3021.71	1.2087	0	0	Down	brown	145.61	0.541375	1.1e-18		260541_at	AT2G43530	trypsin inhibitor, putative	1236.1	1.0485	0	0	Up	turquoise	134.612	-0.950564	1.03e-58		247696_at	AT5G59780	MYB59 (MYB DOMAIN PROTEIN 59); DNA binding / transcription factor	1765.74	1.1097	0.0009	0	Down	green	1.74243	-0.532901
Os.12713.1.S2_a_at	LOC_Os01g03320	BBTI2 - Bowman-Birk type bran trypsin inhibitor precursor, expressed	2220.42	0.3825	0.0001	0	Up	turquoise	14.4934	0.506541	2.23e-06		Os.12838.1.S1_at	LOC_Os06g49760	invertase/pectin methylesterase inhibitor family protein, putative, expressed	2981.94	0.7271	0	0	Up	turquoise	12.2532	0.873487	2.8e-72		266711_at	AT2G46740	FAD-binding domain-containing protein	2401.2	1.0481	0.0091	0.0004	Down	turquoise	161.983	0.979655	5.86e-80		264339_at	AT1G70290	ATTPS8; alpha,alpha-trehalose-phosphate synthase (UDP-forming)/ transferase, transferring glycosyl groups / trehalose-phosphatase	1941.79	1.1087	0.0034	0.0001	Down	blue	3.18905	0.35069
Os.12724.1.S1_a_at	LOC_Os08g36320	decarboxylase, putative, expressed	1935.51	0.3783	0	0	Up	blue	34.7763	0.67929	8.11e-12		Os.12839.1.S1_at	LOC_Os04g40730	oxidoreductase, short chain dehydrogenase/reductase family, putative, expressed	4145.58	0.796	0.0053	0.0006	Up	black	8.10763	0.279034	1.99e-05		265698_at	AT2G32160	protein_coding	2408.91	1.0474	0.0095	0.0005	Down	turquoise	127.031	-0.938811	1.15e-53		265939_at	AT2G19650	DC1 domain-containing protein	1768.86	1.1086	0.0009	0	Down	turquoise	39.3684	0.80813
Os.12725.1.S1_at	LOC_Os06g06560	starch synthase, putative, expressed	699.206	0.181	0	0	Up	magenta	5.79051	-0.86243	3.54e-24		Os.12851.1.S1_at	LOC_Os01g14670	Cupin domain containing protein, expressed	3525.25	1.255	0.0003	0	Down	black	57.9808	0.563982	1.84e-20		256839_at	AT3G22930	calmodulin, putative	2367.95	1.0462	0.0072	0.0003	Down	turquoise	145.117	0.961165	1.86e-64		263210_at	AT1G10585	transcription factor	615.179	1.1081	0	0	Up	turquoise	27.5473	-0.755009
Os.12728.1.S1_at	LOC_Os03g12290	glutamine synthetase, catalytic domain containing protein, expressed	1832.03	2.354	0	0	Down	brown	49.4052	0.735909	1.65e-14		Os.12948.1.S1_at	LOC_Os02g08420	cinnamoyl CoA reductase, putative, expressed	3624.75	0.6745	0.0001	0	Up	red	4.49271	-0.527919	1.09e-17		260004_at	AT1G67860	unknown protein	2361.87	1.0455	0.0092	0.0004	Up	turquoise	167.318	-0.985526	3.6e-88		256266_at	AT3G12320	unknown protein	1969.88	1.108	0.0042	0.0002	Down	yellow	7.94456	0.776308
Os.12733.3.S1_x_at	LOC_Os01g13030	OsIAA3 - Auxin-responsive Aux/IAA gene family member, expressed	2099.45	2.323	0	0	Down	brown	67.1527	0.804293	7.45e-19		Os.12977.1.S1_at	LOC_Os06g19444	CCT/B-box zinc finger protein, putative, expressed	3850.63	0.7278	0.0008	0.0001	Up	purple	2.52588	0.0455523	0.494683		262045_at	AT1G80240	unknown protein	2157.07	1.0434	0.0024	0.0001	Up	turquoise	169.03	0.987383	1.74e-91		266327_at	AT2G46680	ATHB-7 (ARABIDOPSIS THALIANA HOMEOBOX 7); transcription activator/ transcription factor	1740.21	1.1066	0.0007	0	Down	green	10.6039	-0.89843
Os.12737.1.S1_at	LOC_Os06g43800	methyltransferase domain containing protein, putative, expressed	2252.03	2.3062	0.0001	0	Down	turquoise	191.118	0.92701	4.19e-34		Os.12990.1.S1_x_at	LOC_Os03g50970	retrotransposon protein, putative, Ty1-copia subclass, expressed	2998.69	1.3626	0	0	Down	turquoise	45.0101	0.962004	7.8e-129		266975_at	AT2G39380	ATEXO70H2 (EXOCYST SUBUNIT EXO70 FAMILY PROTEIN H2); protein binding	2029	1.042	0.0009	0	Down	turquoise	166.211	0.985315	8.05e-88		250598_at	AT5G07690	ATMYB29 (ARABIDOPSIS THALIANA MYB DOMAIN PROTEIN 29); DNA binding / transcription factor	1916.95	1.1054	0.0028	0.0001	Down	yellow	4.14235	0.752208
Os.12743.1.S1_at	LOC_Os11g32240	cytochrome P450 51, putative, expressed	3076.3	0.4959	0.0059	0.0005	Up	purple	6.88619	-0.86921	5.92e-25		Os.12993.1.S1_at	LOC_Os05g07090	acyl-coenzyme A dehydrogenase, mitochondrial precursor, putative, expressed	3832.83	0.6036	0.0007	0.0001	Up	green	13.6118	0.178165	0.00712237		257481_at	AT1G08430	ALMT1 (ALUMINUM-ACTIVATED MALATE TRANSPORTER 1); malate transmembrane transporter	2221.59	1.0413	0.0029	0.0001	Down	turquoise	168.663	0.987052	7.34e-91		263947_at	AT2G35820	unknown protein	1923.49	1.1047	0.003	0.0001	Down	turquoise	19.4423	-0.707664
Os.12750.1.S1_a_at	LOC_Os07g01820	OsMADS15 - MADS-box family gene with MIKCc type-box, expressed	3045.78	0.7906	0.0052	0.0004	Up	grey	0.261938	-0.844401	2.69e-22		Os.13008.1.S1_at	LOC_Os08g39850	lipoxygenase, chloroplast precursor, putative, expressed	2268.85	0.5896	0	0	Up	red	4.11406	-0.528361	1.01e-17		250983_at	AT5G02780	In2-1 protein, putative	1907.66	1.0388	0.0003	0	Down	turquoise	111.688	0.918198	7.4e-47		260248_at	AT1G74310	ATHSP101 (ARABIDOPSIS THALIANA HEAT SHOCK PROTEIN 101); ATP binding / ATPase/ nucleoside-triphosphatase/ nucleotide binding / protein binding	2073.47	1.104	0.0038	0.0002	Up	grey	0.919796	0.0772991
Os.12761.1.S1_at	LOC_Os03g46060	thaumatin family domain containing protein, expressed	663.794	0.2767	0	0	Up	turquoise	69.6086	-0.784433	1.97e-17		Os.13018.1.S1_a_at	LOC_Os02g51070	starch synthase, putative, expressed	3398.23	1.4501	0.0002	0	Down	turquoise	210.684	0.711072	2.84e-36		253697_at	AT4G29700	type I phosphodiesterase/nucleotide pyrophosphatase family protein	1209.32	1.0371	0	0	Up	turquoise	9.42144	0.558434	1.08e-10		267260_at	AT2G23130	AGP17 (ARABINOGALACTAN PROTEIN 17)	1497.82	1.1032	0	0	Down	turquoise	21.2544	0.735463
Os.12778.1.S2_at	LOC_Os07g42714	expressed protein	2966.85	2.192	0.0029	0.0003	Down	turquoise	141.582	0.892103	6.12e-28		Os.13026.1.S1_at	LOC_Os06g06320	osFTL2 FT-Like2 homologous to Flowering Locus T gene; contains Pfam profile PF01161: Phosphatidylethanolamine-binding protein, expressed	3856.64	1.0921	0.0027	0.0002	Down	turquoise	2.9578	0.554098	1.14e-19		267385_at	AT2G44380	DC1 domain-containing protein	1889.4	1.033	0.0002	0	Down	turquoise	155.997	0.973428	1.54e-73		250054_at	AT5G17860	CAX7 (calcium exchanger 7); calcium:sodium antiporter/ cation:cation antiporter	2060.37	1.101	0.0034	0.0002	Up	grey	0.530351	0.691399
Os.12780.1.S1_at	LOC_Os08g02120	kinase, pfkB family, putative, expressed	2049.1	2.356	0	0	Down	brown	101.789	0.871466	3.19e-25		Os.1311.1.S1_at	LOC_Os02g02410	DnaK family protein, putative, expressed	2728.9	0.5704	0	0	Up	blue	67.7976	-0.406229	1.98e-10		267515_at	AT2G45680	TCP family transcription factor, putative	2252.57	1.0322	0.0047	0.0002	Up	blue	10.0886	0.608505	6.89e-13		262536_at	AT1G17100	SOUL heme-binding family protein	1939.34	1.1005	0.0033	0.0001	Down	turquoise	56.1105	0.87489
Os.12804.1.S1_at	LOC_Os10g37190	protein kinase domain containing protein, expressed	2311.89	1.7725	0.0001	0	Down	brown	148.198	0.928869	1.63e-34		Os.1316.1.S1_a_at	LOC_Os01g58890	cysteine proteinase inhibitor precursor protein, putative, expressed	3890.32	0.6386	0.0011	0.0001	Up	blue	73.0945	-0.403039	2.82e-10		261090_at	AT1G07560	leucine-rich repeat protein kinase, putative	1953.38	1.0318	0.0005	0	Down	turquoise	140.804	0.954082	1.82e-60		266078_at	AT2G40670	ARR16 (ARABIDOPSIS RESPONSE REGULATOR 16); transcription regulator/ two-component response regulator	1211.45	1.1001	0	0	Down	turquoise	39.4416	0.834323
Os.12805.1.S1_at	LOC_Os04g41560	B-box zinc finger family protein, putative, expressed	2909.45	1.5726	0.0022	0.0002	Down	turquoise	148.866	0.863075	3e-24		Os.13225.1.S1_a_at	LOC_Os01g01120	enolase-phosphatase E1, putative, expressed	2027.13	1.5705	0	0	Down	brown	153.497	0.837382	6.03e-61		261826_at	AT1G11580	PMEPCRA (METHYLESTERASE PCR A); enzyme inhibitor/ pectinesterase	1698.95	1.0316	0	0	Up	turquoise	99.741	0.902624	8.26e-43		258528_at	AT3G06770	glycoside hydrolase family 28 protein / polygalacturonase (pectinase) family protein	1993.33	1.0997	0.0049	0.0002	Down	green	4.84588	0.768522
Os.12809.1.S1_at	LOC_Os07g48490	stress responsive protein, putative, expressed	2888.31	2.1561	0.0021	0.0002	Down	yellow	9.84181	0.680871	6.95e-12		Os.134.1.S1_at	LOC_Os12g13380	adenylate kinase, putative, expressed	3555.31	0.5558	0.0001	0	Up	blue	43.6781	-0.399753	4.05e-10		257643_at	AT3G25730	AP2 domain-containing transcription factor, putative	2337.22	1.0301	0.0081	0.0004	Up	turquoise	118.227	0.928147	6.87e-50		255957_at	AT1G22160	senescence-associated protein-related	1865.84	1.0981	0.0021	0.0001	Down	grey	0.335326	0.440208
Os.12812.1.S1_at	LOC_Os05g28210	small hydrophilic plant seed protein, putative, expressed	477.022	0.1022	0	0	Up	blue	89.5223	0.887214	3e-27		Os.13464.1.S1_at	LOC_Os07g44190	h/ACA ribonucleoprotein complex subunit 4, putative, expressed	2728.64	0.6106	0	0	Up	blue	108.81	-0.39896	4.41e-10		249741_at	AT5G24470	APRR5 (ARABIDOPSIS PSEUDO-RESPONSE REGULATOR 5); transcription regulator/ two-component response regulator	2332.17	1.0271	0.006	0.0003	Down	grey	1.77909	-0.645117	9.4e-15		259541_at	AT1G20650	ATP binding / protein kinase/ protein serine/threonine kinase	2068.76	1.0962	0.0088	0.0004	Down	black	2.0809	-0.761392
Os.12825.1.S1_at	LOC_Os06g01760	ligA, putative, expressed	2626.87	1.5704	0.0005	0	Down	brown	151.828	0.928234	2.25e-34		Os.13474.1.S1_at	LOC_Os02g26860	START domain containing protein, putative, expressed	2934.36	1.107	0	0	Down	turquoise	27.2912	0.759466	6.78e-44		252827_at	AT4G39950	CYP79B2; electron carrier/ heme binding / iron ion binding / monooxygenase/ oxygen binding	1660.32	1.0222	0	0	Up	turquoise	41.1188	0.7624	6.62e-23		259592_at	AT1G27950	LTPG1 (GLYCOSYLPHOSPHATIDYLINOSITOL-ANCHORED LIPID PROTEIN TRANSFER 1)	1953.74	1.0957	0.0037	0.0002	Down	green	13.4347	0.913283
Os.12829.1.S1_at	LOC_Os02g44320	LTPL113 - Protease inhibitor/seed storage/LTP family protein precursor, expressed	2890.79	1.9298	0.0021	0.0002	Down	red	27.6082	0.937875	1.12e-36		Os.13477.1.S1_at	LOC_Os02g01010	OsPDIL1-4 protein disulfide isomerase PDIL1-4, expressed	4192.43	0.7304	0.0069	0.0008	Up	blue	66.4417	-0.398096	4.85e-10		266625_at	AT2G35380	peroxidase 20 (PER20) (P20)	2145.68	1.0187	0.0018	0.0001	Down	turquoise	170.8	0.988938	1.14e-94		259773_at	AT1G29500	auxin-responsive protein, putative	1059.07	1.0957	0	0	Down	red	5.10239	0.815125
Os.12837.1.S1_at	LOC_Os03g55720	cytochrome b6f complex subunit, putative, expressed	1678.61	2.5259	0	0	Down	turquoise	218.814	0.938813	6.4e-37		Os.13485.1.S1_at	LOC_Os09g32500	60S ribosomal protein L32, putative, expressed	3718.95	0.5847	0.0003	0	Up	blue	101.37	-0.397257	5.31e-10		245567_at	AT4G14630	GLP9 (GERMIN-LIKE PROTEIN 9); manganese ion binding / nutrient reservoir	1679.06	1.0147	0.0001	0	Down	turquoise	152.225	0.97035	6.56e-71		262826_at	AT1G13080	CYP71B2 (CYTOCHROME P450 71B2); electron carrier/ heme binding / iron ion binding / monooxygenase/ oxygen binding	2030.94	1.0952	0.0067	0.0003	Down	yellow	5.22785	0.745482
Os.12839.1.S1_at	LOC_Os04g40730	oxidoreductase, short chain dehydrogenase/reductase family, putative, expressed	2136.8	1.9012	0	0	Down	brown	115.125	0.887346	2.88e-27		Os.13562.1.S1_at	LOC_Os05g35410	potassium channel AKT2/3, putative, expressed	3452.08	1.4582	0.0002	0	Down	turquoise	167.879	0.460346	2.63e-13		259328_at	AT3G16440	ATMLP-300B (MYROSINASE-BINDING PROTEIN-LIKE PROTEIN-300B)	2231.12	1.0125	0.0032	0.0001	Down	turquoise	160.27	0.978326	1.95e-78		244966_at	ATCG00600	protein_coding	1888.22	1.0921	0.0024	0.0001	Down	turquoise	5.23701	0.431671
Os.12851.1.S1_at	LOC_Os01g14670	Cupin domain containing protein, expressed	2143.41	1.5282	0	0	Down	brown	132.218	0.890691	9.76e-28		Os.13604.1.S1_at	LOC_Os02g30100	cytochrome P450, putative, expressed	3936.38	0.9065	0.0042	0.0004	Down	turquoise	29.2008	0.816398	1.45e-55		263032_at	AT1G23850	unknown protein	2024.4	1.0118	0.0008	0	Up	turquoise	80.4282	0.862229	7.15e-35		262629_at	AT1G06460	ACD32.1 (ALPHA-CRYSTALLIN DOMAIN 32.1)	2018.5	1.0915	0.0062	0.0003	Down	turquoise	13.654	0.622593
Os.12870.1.S1_at	LOC_Os03g22330	blue-light photoreceptor PHR2, putative, expressed	3118.79	1.6539	0.0051	0.0006	Down	turquoise	57.7414	0.72016	1.08e-13		Os.13708.2.A1_at	LOC_Os03g22790	beta-amylase, putative, expressed	3211.02	0.6972	0	0	Up	magenta	1.56781	0.12799	0.0541483		258080_at	AT3G25930	universal stress protein (USP) family protein	1345.69	1.0106	0	0	Down	turquoise	172.572	0.990316	6.92e-98		251317_at	AT3G61490	glycoside hydrolase family 28 protein / polygalacturonase (pectinase) family protein	1710.18	1.0914	0.0005	0	Down	turquoise	27.872	-0.772093
Os.12922.1.S1_at	LOC_Os09g36700	ribonuclease T2 family domain containing protein, expressed	2756.64	0.5293	0.0015	0.0001	Up	turquoise	3.92803	0.327382	0.00343609		Os.13717.1.S1_at	LOC_Os10g15300	expressed protein	3135.59	1.4711	0	0	Down	brown	162.356	0.111286	0.0943988		253246_at	AT4G34600	unknown protein	2231.74	1.0068	0.0032	0.0001	Down	turquoise	162.631	0.981265	6.05e-82		258764_at	AT3G10720	pectinesterase, putative	2189.02	1.0908	0.0097	0.0007	Up	green	12.016	0.92678
Os.12965.1.S1_at	LOC_Os09g25290	methyladenine glycosylase, putative, expressed	3142.75	1.3647	0.0056	0.0006	Down	brown	147.127	0.920681	8.76e-33		Os.13735.1.S1_at	LOC_Os02g58150	expressed protein	3686.59	0.774	0.0003	0	Up	pink	3.86545	-0.110272	0.0974593		261443_at	AT1G28480	GRX480; electron carrier/ protein disulfide oxidoreductase	1460.02	1.0055	0	0	Up	brown	8.73792	0.829366	4.37e-30		246097_at	AT5G20270	HHP1 (HEPTAHELICAL TRANSMEMBRANE PROTEIN1); receptor	2086.57	1.0906	0.0099	0.0005	Down	turquoise	23.3094	0.758306
Os.12967.2.A1_at	LOC_Os09g28740	gibberellin receptor GID1L2, putative, expressed	3240.57	1.8236	0.0079	0.0009	Down	blue	28.1615	-0.698013	1.22e-12		Os.13781.1.S1_at	LOC_Os02g54254	saccharopine dehydrogenase, putative, expressed	3362.44	0.7003	0	0	Up	blue	5.38026	-0.397214	5.33e-10		261476_at	AT1G14480	protein binding	2058.29	1.0055	0.0012	0	Up	brown	5.279	0.754694	3.12e-22		262162_at	AT1G78020	senescence-associated protein-related	1987.82	1.0893	0.0048	0.0002	Down	turquoise	5.86894	0.497182
Os.12986.1.S1_at	LOC_Os04g44500	GEM, putative, expressed	3167.74	0.538	0.0083	0.0007	Up	turquoise	14.4425	-0.527739	6.87e-07		Os.13812.1.S1_a_at	LOC_Os03g61600	phosphoribosylformylglycinamidine synthase, putative, expressed	3587.89	0.6983	0.0001	0	Up	blue	80.8013	-0.396707	5.64e-10		245226_at	AT3G29970	germination protein-related	2286.21	1.0053	0.0046	0.0002	Down	turquoise	50.9315	0.802874	6.45e-27		263549_at	AT2G21650	MEE3 (MATERNAL EFFECT EMBRYO ARREST 3); DNA binding / transcription factor	1632.39	1.0882	0.0002	0	Down	turquoise	15.0621	0.680833
Os.12990.1.S1_x_at	LOC_Os03g50970	retrotransposon protein, putative, Ty1-copia subclass, expressed	1288.44	2.0986	0	0	Down	brown	163.903	0.946421	4.74e-39		Os.1382.1.S1_at	LOC_Os05g11710	ribosomal protein L5, putative, expressed	4031.16	0.5954	0.0027	0.0003	Up	blue	130.898	-0.395613	6.34e-10		265031_at	AT1G61590	protein kinase, putative	2288.45	1.0013	0.0046	0.0002	Down	turquoise	165.249	0.982597	1.01e-83		267181_at	AT2G37760	aldo/keto reductase family protein	2188.9	1.0877	0.0097	0.0007	Up	pink	0.975903	0.612395
Os.12993.1.S1_at	LOC_Os05g07090	acyl-coenzyme A dehydrogenase, mitochondrial precursor, putative, expressed	1918.15	0.324	0	0	Up	blue	58.6027	0.808149	3.78e-19		Os.13854.1.S1_at	LOC_Os09g24590	expressed protein	1738.1	0.5405	0	0	Up	blue	5.38405	-0.394149	7.43e-10		246992_at	AT5G67430	GCN5-related N-acetyltransferase (GNAT) family protein	1863.21	0.9991	0.0002	0	Down	turquoise	144.403	0.960403	5.42e-64		266617_at	AT2G29670	binding	2079.27	1.0874	0.0096	0.0005	Down	yellow	3.69159	0.724852
Os.12995.1.S1_at	LOC_Os04g59420	expressed protein	1968.11	0.2386	0	0	Up	yellow	13.4575	-0.714395	2.07e-13		Os.1386.1.S1_a_at	LOC_Os09g39500	ubiquitin fusion protein, putative, expressed	3214.7	0.5318	0	0	Up	blue	125.979	-0.394098	7.47e-10		255111_at	AT4G08780	peroxidase, putative	2320.03	0.9969	0.0073	0.0003	Up	turquoise	154.919	0.972259	1.66e-72		266460_at	AT2G47930	AGP26 (ARABINOGALACTAN PROTEIN 26)	1510.12	1.0868	0	0	Down	green	10.2309	0.85986
Os.13008.1.S1_at	LOC_Os08g39850	lipoxygenase, chloroplast precursor, putative, expressed	1751.16	2.0018	0	0	Down	turquoise	6.98482	0.433667	7.3e-05		Os.13862.1.S1_at	LOC_Os09g30466	nuclear ribonuclease Z, putative, expressed	3731.11	0.892	0.0004	0	Up	purple	4.3115	-0.0762113	0.252805		260429_at	AT1G72450	JAZ6 (JASMONATE-ZIM-DOMAIN PROTEIN 6)	2078.86	0.9954	0.0014	0	Up	turquoise	17.7126	-0.659043	1.57e-15		257076_at	AT3G19680	unknown protein	1909.51	1.0867	0.0027	0.0001	Down	turquoise	1.31918	0.364321
Os.13014.1.S1_a_at	LOC_Os10g38140	glutathione S-transferase, putative, expressed	1129.15	4.1788	0	0	Down	blue	30.0896	-0.683034	5.62e-12		Os.13926.1.S1_at	LOC_Os07g49520	2-oxoglutarate dehydrogenase E1 component, mitochondrial precursor, putative, expressed	4005.05	0.6292	0.0023	0.0002	Up	blue	95.8136	-0.3927	8.67e-10		247297_at	AT5G64100	peroxidase, putative	1306.23	0.9953	0	0	Down	turquoise	170.439	0.988841	1.86e-94		259839_at	AT1G52190	proton-dependent oligopeptide transport (POT) family protein	1711.31	1.0857	0.0006	0	Down	red	3.0536	0.663097
Os.13018.1.S1_a_at	LOC_Os02g51070	starch synthase, putative, expressed	3227.73	1.9472	0.0076	0.0009	Down	turquoise	107.707	0.830143	5.7e-21		Os.13927.1.S1_at	LOC_Os02g35900	thioredoxin, putative, expressed	4072.81	1.3192	0.0083	0.001	Down	turquoise	199.752	0.666497	1.59e-30		249375_at	AT5G40730	AGP24	2063.06	0.9953	0.0011	0	Down	turquoise	126.65	0.938728	1.23e-53		245000_at	ATCG00210	protein_coding	2074.4	1.0853	0.0092	0.0005	Down	turquoise	10.3957	0.595166
Os.13102.1.S1_at	LOC_Os01g55650	phospholipase, patatin family, putative, expressed	2833.38	0.4534	0.0022	0.0001	Up	blue	62.0557	0.813116	1.54e-19		Os.13980.1.S1_at	LOC_Os09g09830	heavy-metal-associated domain-containing protein, putative, expressed	3995.83	0.8494	0.0022	0.0002	Up	turquoise	126.753	0.584902	3.14e-22		259481_at	AT1G18970	GLP4 (GERMIN-LIKE PROTEIN 4); manganese ion binding / nutrient reservoir	2360.75	0.9922	0.0071	0.0003	Down	turquoise	153.473	0.97088	2.43e-71		259037_at	AT3G09350	armadillo/beta-catenin repeat family protein	1697.73	1.0852	0	0	Up	grey	0.743993	-0.445186
Os.1316.1.S2_at	LOC_Os02g04780	expressed protein	79.44	0.0258	0	0	Up	blue	106.208	0.889222	1.58e-27		Os.13993.1.S1_at	LOC_Os08g33720	lactate/malate dehydrogenase, putative, expressed	3161.44	0.5282	0	0	Up	blue	39.0005	-0.392543	8.82e-10		252081_at	AT3G51910	AT-HSFA7A; DNA binding / transcription factor	2157.38	0.9914	0.0019	0.0001	Down	turquoise	89.4764	0.888989	8.63e-40		248921_at	AT5G45950	GDSL-motif lipase/hydrolase family protein	1428.56	1.0849	0	0	Down	green	11.379	0.852615
Os.13225.1.S1_a_at	LOC_Os01g01120	enolase-phosphatase E1, putative, expressed	1547.84	3.0277	0	0	Down	turquoise	140.779	0.888768	1.83e-27		Os.140.3.S1_x_at	LOC_Os04g58810	CAF1 family ribonuclease containing protein, putative, expressed	3153.69	0.6977	0	0	Up	red	25.3268	-0.664471	2.75e-30		265998_at	AT2G24270	ALDH11A3; 3-chloroallyl aldehyde dehydrogenase/ glyceraldehyde-3-phosphate dehydrogenase (NADP+)	1963.66	0.9903	0.0005	0	Up	blue	98.3712	0.928862	4e-50		249775_at	AT5G24160	SQE6 (SQUALENE MONOXYGENASE 6); FAD binding / oxidoreductase/ squalene monooxygenase	1882.47	1.0846	0.0024	0.0001	Down	turquoise	6.78772	0.510116
Os.134.1.S1_at	LOC_Os12g13380	adenylate kinase, putative, expressed	2724.01	0.6211	0.0013	0.0001	Up	turquoise	107.904	-0.830239	5.59e-21		Os.1404.1.S1_at	LOC_Os01g10820	ribosomal protein L5, putative, expressed	4142.24	0.595	0.0052	0.0006	Up	blue	117.824	-0.392347	9.01e-10		255695_at	AT4G00080	UNE11 (unfertilized embryo sac 11); enzyme inhibitor/ pectinesterase/ pectinesterase inhibitor	1980.05	0.9888	0.0007	0	Down	turquoise	169.923	0.988279	2.87e-93		259105_at	AT3G05500	rubber elongation factor (REF) family protein	2142.07	1.0841	0.0067	0.0004	Up	brown	4.43867	0.666032
Os.1344.1.S1_at	LOC_Os02g43700	triacylglycerol lipase like protein, putative, expressed	2891.91	1.4342	0.0021	0.0002	Down	green	8.3943	-0.731365	2.87e-14		Os.14045.1.S1_s_at	LOC_Os09g04310	expressed protein	3679.18	0.6473	0.0002	0	Up	blue	6.75168	-0.391878	9.47e-10		266967_at	AT2G39530	integral membrane protein, putative	1692.3	0.9888	0.0001	0	Down	turquoise	165.853	0.983447	6.26e-85		257506_at	AT1G29440	protein_coding	1706.09	1.0839	0.0004	0	Down	red	3.81908	0.719627
Os.13478.1.S1_at	LOC_Os03g01020	pectinesterase inhibitor domain containing protein, putative, expressed	2370.35	2.0744	0.0002	0	Down	turquoise	53.2997	0.732012	2.66e-14		Os.14071.1.S1_at	LOC_Os09g29940	auxin-independent growth promoter protein, putative, expressed	2833.94	0.5419	0	0	Up	red	29.2265	-0.527844	1.1e-17		249227_at	AT5G42180	peroxidase 64 (PER64) (P64) (PRXR4)	2190.34	0.988	0.0023	0.0001	Down	turquoise	124.271	0.935266	2.43e-52		245876_at	AT1G26230	chaperonin, putative	2036.36	1.0804	0.0069	0.0003	Down	turquoise	42.5145	0.832449
Os.13490.1.S1_at	LOC_Os04g51580	leucine rich repeat containing protein, expressed	2688.47	2.3925	0.0008	0.0001	Down	magenta	2.99525	0.727015	4.83e-14		Os.14076.1.S1_s_at	LOC_Os02g44820	rho-GTPase-activating protein-related, putative, expressed	4122.97	0.647	0.0047	0.0005	Up	blue	50.8169	-0.389232	1.25e-09		250302_at	AT5G11920	AtcwINV6 (6-&1-fructan exohydrolase); hydrolase, hydrolyzing O-glycosyl compounds / inulinase/ levanase	1996.91	0.9876	0.0007	0	Up	blue	80.458	-0.891583	2.47e-40		266800_at	AT2G22880	VQ motif-containing protein	1636.07	1.0788	0	0	Up	black	5.79896	0.934026
Os.13496.1.S1_at	LOC_Os07g37040	PB1 domain containing protein, expressed	2683.42	1.667	0.0008	0.0001	Down	black	9.18763	-0.811427	2.09e-19		Os.14088.1.S1_at	LOC_Os08g04830	expressed protein	2892.09	1.163	0	0	Down	purple	4.21424	0.0502993	0.450771		263284_at	AT2G36100	integral membrane family protein	2331.85	0.9871	0.006	0.0003	Down	turquoise	169.931	0.987563	7.8e-92		247252_at	AT5G64770	unknown protein	2065.48	1.075	0.0086	0.0004	Down	green	7.05487	0.791194
Os.1352.1.S1_at	LOC_Os02g43810	expressed protein	2280.35	0.5474	0.0001	0	Up	green	24.019	0.921311	6.55e-33		Os.1411.1.S1_at	LOC_Os01g10890	CAMK_KIN1/SNF1/Nim1_like.8 - CAMK includes calcium/calmodulin depedent protein kinases, expressed	2832.67	1.2609	0	0	Down	turquoise	214.744	0.740981	8.77e-41		266941_at	AT2G18980	peroxidase, putative	1674.47	0.986	0.0001	0	Down	turquoise	167.736	0.985182	1.33e-87		259879_at	AT1G76650	calcium-binding EF hand family protein	1797.32	1.0749	0.0002	0	Up	black	1.87073	0.662776
Os.13543.1.S1_at	LOC_Os12g23280	heavy metal-associated domain containing protein, expressed	2486.6	2.0041	0.0003	0	Down	brown	146.423	0.92272	3.38e-33		Os.14111.1.S1_s_at	LOC_Os01g74030	pumilio-family RNA binding protein, putative, expressed	3992.78	0.6694	0.0021	0.0002	Up	blue	111.124	-0.387845	1.45e-09		262131_at	AT1G02900	RALF1 (RAPID ALKALINIZATION FACTOR 1); signal transducer	2398.15	0.9855	0.009	0.0004	Down	turquoise	156.173	0.974543	1.44e-74		263034_at	AT1G24020	MLP423 (MLP-LIKE PROTEIN 423)	1873.85	1.0749	0.0022	0.0001	Down	green	6.46041	0.80143
Os.13544.1.S1_x_at	LOC_Os01g37832	thioredoxin, putative, expressed	2489.62	0.3958	0.0004	0	Up	blue	49.3039	0.784258	2.03e-17		Os.14115.1.S1_at	LOC_Os01g51980	alliin lyase precursor, putative, expressed	2478.07	1.298	0	0	Down	brown	98.4698	0.762061	2.35e-44		267411_at	AT2G34930	disease resistance family protein	842.147	0.9848	0	0	Up	green	1.84221	0.79063	1.31e-25		247351_at	AT5G63790	ANAC102 (ARABIDOPSIS NAC DOMAIN CONTAINING PROTEIN 102); transcription factor	1821.55	1.0741	0.0003	0	Up	brown	6.29603	0.803344
Os.13559.1.S1_at	LOC_Os03g06940	beta-galactosidase, putative, expressed	2530.43	1.7189	0.0004	0	Down	brown	165.896	0.927861	2.72e-34		Os.14125.1.S1_at	LOC_Os09g35030	dehydration-responsive element-binding protein, putative, expressed	1978.78	1.523	0	0	Down	grey	0.214329	-0.130141	0.050196		260234_at	AT1G74460	GDSL-motif lipase/hydrolase family protein	2406.27	0.9847	0.0094	0.0005	Down	turquoise	167.216	0.985362	6.73e-88		260081_at	AT1G78170	unknown protein	2081.74	1.0739	0.0097	0.0005	Down	turquoise	47.0041	0.846375
Os.13562.1.S1_at	LOC_Os05g35410	potassium channel AKT2/3, putative, expressed	3177.56	1.9725	0.0064	0.0007	Down	turquoise	116.387	0.849255	8.87e-23		Os.14126.1.S1_at	LOC_Os03g43930	START domain containing protein, expressed	3644.06	1.1045	0.0008	0.0001	Down	pink	1.34096	0.293381	6.95e-06		265182_at	AT1G23740	oxidoreductase, zinc-binding dehydrogenase family protein	1913.52	0.9829	0.0003	0	Up	turquoise	112.955	-0.91607	2.94e-46		265025_at	AT1G24575	unknown protein	1423.26	1.0738	0	0	Down	grey	0.147948	-0.840688
Os.13596.1.S1_at	LOC_Os03g10320	expressed protein	1056.12	0.2195	0	0	Up	greenyellow	4.49944	0.873443	1.84e-25		Os.14145.1.A1_at	LOC_Os04g36720	ferric-chelate reductase, putative, expressed	1753.15	1.5528	0	0	Down	turquoise	166.968	0.263015	6.03e-05		245002_at	ATCG00270	protein_coding	2158.19	0.98	0.0019	0.0001	Down	blue	48.4746	0.841174	1.11e-31		247723_at	AT5G59220	protein phosphatase 2C, putative / PP2C, putative	1744.67	1.0738	0.0001	0	Up	red	1.03355	-0.810166
Os.13604.1.S1_at	LOC_Os02g30100	cytochrome P450, putative, expressed	1320.91	0.2426	0	0	Up	blue	42.0894	0.752153	2.06e-15		Os.14185.2.S1_a_at	LOC_Os02g11740	plastidic ATP/ADP-transporter, putative, expressed	3712.18	0.7441	0.0003	0	Up	blue	32.0276	-0.386436	1.68e-09		260955_at	AT1G06000	UDP-glucoronosyl/UDP-glucosyl transferase family protein	1915.51	0.9779	0.0003	0	Up	grey	0.24927	-0.253782	0.006439		265704_at	AT2G03420	unknown protein	2046.69	1.069	0.0075	0.0004	Down	turquoise	66.6988	0.904509
Os.13615.4.S1_x_at	LOC_Os01g47262	AMSH-like protease, putative, expressed	2367.91	0.4615	0.0002	0	Up	blue	30.8031	0.70468	6.03e-13		Os.14195.1.S1_at	LOC_Os03g19200	DNAJ heat shock N-terminal domain-containing protein, putative, expressed	3806.23	0.9835	0.0019	0.0002	Down	blue	4.87511	-0.385939	1.77e-09		265048_at	AT1G52050	jacalin lectin family protein	2002.54	0.9773	0.0007	0	Down	turquoise	131.699	0.945372	2.4e-56		245528_at	AT4G15530	PPDK (pyruvate orthophosphate dikinase); kinase/ pyruvate, phosphate dikinase	2170.83	1.0684	0.0084	0.0006	Up	yellow	1.12806	0.397682
Os.13623.1.S1_at	LOC_Os01g41550	aspartic proteinase, putative, expressed	2864.06	1.4595	0.0019	0.0002	Down	brown	28.5869	0.63613	3.89e-10		Os.14199.1.S1_at	LOC_Os05g34270	inactive receptor kinase At1g27190 precursor, putative, expressed	3771.67	0.6172	0.0005	0	Up	pink	4.14669	-0.345037	9.58e-08		266965_at	AT2G39510	nodulin MtN21 family protein	2282.15	0.9765	0.0044	0.0002	Down	turquoise	57.5528	0.823989	2.12e-29		261470_at	AT1G28370	ERF11 (ERF DOMAIN PROTEIN 11); DNA binding / transcription factor/ transcription repressor	2069.94	1.066	0.0037	0.0002	Up	red	2.2427	-0.684756
Os.13708.1.S1_at	LOC_Os03g14250	plant protein of unknown function DUF869 domain containing protein, expressed	1814.22	1.6602	0	0	Down	brown	165.055	0.937219	1.65e-36		Os.1423.1.S1_at	LOC_Os01g32130	expressed protein	4221.57	0.7146	0.0081	0.001	Up	blue	118.372	-0.384687	2.02e-09		258792_at	AT3G04640	glycine-rich protein	2102.69	0.9734	0.0017	0.0001	Up	brown	8.54404	0.838597	2.54e-31		265573_at	AT2G28200	nucleic acid binding / transcription factor/ zinc ion binding	1950.07	1.0659	0.0035	0.0001	Down	green	3.3523	-0.716468
Os.13708.2.A1_at	LOC_Os03g22790	beta-amylase, putative, expressed	1124.99	0.2052	0	0	Up	blue	68.0138	0.833344	2.95e-21		Os.14261.1.S1_at	LOC_Os03g08810	expressed protein	4130.51	0.6804	0.0048	0.0006	Up	blue	141.664	-0.383215	2.35e-09		253387_at	AT4G33010	AtGLDP1 (Arabidopsis thaliana glycine decarboxylase P-protein 1); catalytic/ glycine dehydrogenase (decarboxylating)/ pyridoxal phosphate binding	2359.59	0.9704	0.0091	0.0004	Up	blue	92.1087	0.922984	2.89e-48		260770_at	AT1G49200	zinc finger (C3HC4-type RING finger) family protein	1666.92	1.0658	0.0003	0	Down	turquoise	4.24726	-0.54879
Os.13717.1.S1_at	LOC_Os10g15300	expressed protein	2303.93	2.0308	0.0001	0	Down	turquoise	85.6011	0.796521	2.81e-18		Os.14271.1.S1_at	LOC_Os07g43810	RNA recognition motif containing protein, putative, expressed	2986.44	1.0342	0	0	Down	brown	54.9436	0.600672	1.19e-23		253608_at	AT4G30290	XTH19 (XYLOGLUCAN ENDOTRANSGLUCOSYLASE/HYDROLASE 19); hydrolase, acting on glycosyl bonds / hydrolase, hydrolyzing O-glycosyl compounds / xyloglucan:xyloglucosyl transferase	2255.12	0.9701	0.0038	0.0001	Down	turquoise	73.4383	0.850897	4.3e-33		247377_at	AT5G63180	pectate lyase family protein	1676.81	1.0647	0.0003	0	Down	green	13.6706	0.940107
Os.13735.1.S1_at	LOC_Os02g58150	expressed protein	1459.33	0.3246	0	0	Up	brown	59.4278	-0.782402	2.71e-17		Os.14285.2.S1_at	LOC_Os04g31550	RALFL22 - Rapid ALkalinization Factor RALF family protein precursor, expressed	4066.61	1.2462	0.0081	0.0009	Down	black	46.8318	0.969112	8.81e-139		252200_at	AT3G50280	transferase family protein	1933.92	0.9697	0.0004	0	Up	blue	5.11222	-0.55953	9.72e-11		262947_at	AT1G75750	GASA1 (GAST1 PROTEIN HOMOLOG 1)	1818.57	1.0631	0.0012	0	Down	turquoise	51.7805	0.86242
Os.13781.1.S1_at	LOC_Os02g54254	saccharopine dehydrogenase, putative, expressed	2027.62	0.259	0	0	Up	blue	57.1494	0.779542	4.2e-17		Os.14313.2.S1_x_at	LOC_Os01g61620	protein kinase family protein, putative, expressed	3408.63	0.7078	0	0	Up	green	14.2826	0.213242	0.00122784		251254_at	AT3G62270	anion exchange family protein	2310.07	0.9688	0.0051	0.0002	Down	turquoise	162.792	0.982145	4.2e-83		249035_at	AT5G44190	GLK2 (GOLDEN2-LIKE 2); DNA binding / transcription factor/ transcription regulator	1733.72	1.0623	0.0007	0	Down	yellow	5.85768	0.777638
Os.13926.1.S1_at	LOC_Os07g49520	2-oxoglutarate dehydrogenase E1 component, mitochondrial precursor, putative, expressed	3127.03	0.5559	0.0072	0.0006	Up	turquoise	124.159	-0.875134	1.14e-25		Os.14322.1.S1_at	LOC_Os01g64720	expressed protein	3854.62	0.7177	0.0009	0.0001	Up	blue	103.799	-0.382844	2.44e-09		257654_at	AT3G13310	DNAJ heat shock N-terminal domain-containing protein	2254.59	0.9678	0.0048	0.0002	Up	turquoise	80.4934	0.866568	1.35e-35		251060_at	AT5G01820	ATSR1 (ARABIDOPSIS THALIANA SERINE/THREONINE PROTEIN KINASE 1); ATP binding / kinase/ protein kinase/ protein serine/threonine kinase	2053.77	1.0623	0.0079	0.0004	Down	yellow	4.64362	0.738521
Os.13927.1.S1_at	LOC_Os02g35900	thioredoxin, putative, expressed	2063.79	1.8115	0	0	Down	turquoise	236.848	0.952768	4.43e-41		Os.14324.1.S1_s_at	LOC_Os04g32800	basic proline-rich protein, putative, expressed	3959.71	1.3016	0.0047	0.0005	Down	brown	39.2443	0.846133	2.02e-63		253814_at	AT4G28290	unknown protein	2212.69	0.9673	0.0038	0.0001	Up	blue	10.1892	0.585241	8.01e-12		266142_at	AT2G39030	GCN5-related N-acetyltransferase (GNAT) family protein	1446.8	1.0622	0	0	Down	red	0.353082	0.366738
Os.13960.1.S1_a_at	LOC_Os01g73560	leucine rich repeat domain containing protein, putative, expressed	2563.77	0.563	0.0006	0	Up	green	12.9419	0.822502	2.61e-20		Os.14332.1.S1_at	LOC_Os02g28340	transferase family protein, putative, expressed	4232.75	0.7409	0.0085	0.0011	Up	blue	10.4834	-0.382023	2.66e-09		264052_at	AT2G22330	CYP79B3; electron carrier/ heme binding / iron ion binding / monooxygenase/ oxygen binding	1592.58	0.9659	0	0	Up	turquoise	3.34924	0.446025	6.58e-07		259664_at	AT1G55330	AGP21	1825.5	1.0616	0.0013	0	Down	green	1.71548	0.585666
Os.13980.1.S1_at	LOC_Os09g09830	heavy-metal-associated domain-containing protein, putative, expressed	2090	3.8108	0	0	Down	turquoise	84.001	0.774004	9.63e-17		Os.14351.1.A1_at	LOC_Os01g57066	transmembrane protein 49, putative, expressed	3059.97	0.6355	0	0	Up	green	15.7656	-0.243562	0.000211123		253720_at	AT4G29270	acid phosphatase class B family protein	2237.23	0.9641	0.0044	0.0002	Up	turquoise	110.477	0.911682	4.51e-45		259786_at	AT1G29660	GDSL-motif lipase/hydrolase family protein	1422.23	1.0606	0	0	Down	green	14.2686	0.900791
Os.13999.1.S1_at	LOC_Os02g08150	CCT/B-box zinc finger protein, putative, expressed	2796.51	1.7368	0.0014	0.0001	Down	turquoise	103.408	0.803664	8.32e-19		Os.14368.1.S1_at	LOC_Os08g29370	peptidyl-prolyl cis-trans isomerase, chloroplast precursor, putative, expressed	2948.3	1.3881	0	0	Down	brown	155.926	0.0473581	0.477716		249928_at	AT5G22250	CCR4-NOT transcription complex protein, putative	2106.58	0.964	0.0017	0.0001	Up	brown	9.87387	0.871027	2.29e-36		262830_at	AT1G14700	PAP3 (PURPLE ACID PHOSPHATASE 3); acid phosphatase/ protein serine/threonine phosphatase	2033.54	1.0605	0.0068	0.0003	Down	yellow	3.37034	0.592517
Os.140.3.S1_x_at	LOC_Os04g58810	CAF1 family ribonuclease containing protein, putative, expressed	3221.65	1.3857	0.0074	0.0009	Down	yellow	11.4449	0.713603	2.26e-13		Os.1437.1.S1_at	LOC_Os01g06580	fasciclin domain containing protein, expressed	3014.18	1.0567	0	0	Down	brown	31.556	0.783811	1.89e-48		259327_at	AT3G16460	jacalin lectin family protein	2310.69	0.964	0.0068	0.0003	Up	turquoise	93.129	0.885826	3.8e-39		253331_at	AT4G33490	aspartic-type endopeptidase	1636.07	1.06	0.0002	0	Down	blue	7.50932	-0.628601
Os.14052.1.S1_at	LOC_Os03g45210	2-aminoethanethiol dioxygenase, putative, expressed	654.972	0.1275	0	0	Up	yellow	9.26405	-0.680426	7.26e-12		Os.14380.1.S1_s_at	LOC_Os02g44300	MSP domain containing protein, expressed	2754.63	0.6386	0	0	Up	purple	4.14568	-0.340577	1.43e-07		249045_at	AT5G44380	FAD-binding domain-containing protein	1580.91	0.9634	0	0	Down	turquoise	164.216	0.980912	1.71e-81		245047_at	ATCG00020	protein_coding	1325.68	1.06	0	0	Down	grey	0.0227498	-0.302148
Os.14071.1.S1_at	LOC_Os09g29940	auxin-independent growth promoter protein, putative, expressed	2164.33	0.3597	0	0	Up	blue	72.1197	0.824981	1.61e-20		Os.14381.1.S1_a_at	LOC_Os03g28300	protein kinase domain containing protein, expressed	3213.36	1.4268	0.0001	0	Down	turquoise	196.932	0.948434	3.01e-114		266838_at	AT2G25980	jacalin lectin family protein	2015.06	0.9626	0.0008	0	Up	turquoise	172.237	0.990545	1.82e-98		267614_at	AT2G26710	BAS1 (PHYB ACTIVATION TAGGED SUPPRESSOR 1); oxygen binding / steroid hydroxylase	2031.08	1.0589	0.0067	0.0003	Down	blue	0.901638	0.333258
Os.14076.1.S1_s_at	LOC_Os02g44820	rho-GTPase-activating protein-related, putative, expressed	2076.13	0.4345	0	0	Up	blue	6.0631	0.382895	0.000540394		Os.14384.1.S1_at	LOC_Os04g46280	hydrolase, NUDIX family, domain containing protein, expressed	3227.96	1.2493	0.0001	0	Down	turquoise	111.935	0.849786	1.68e-64		259518_at	AT1G20510	OPCL1 (OPC-8:0 COA LIGASE1); 4-coumarate-CoA ligase	1766.14	0.9604	0.0001	0	Up	green	1.70719	0.743233	2.83e-21		252591_at	AT3G45600	TET3 (TETRASPANIN3)	2084.18	1.0557	0.0098	0.0005	Down	blue	26.2115	-0.798791
Os.14079.1.S1_at	LOC_Os03g58300	indole-3-glycerol phosphate lyase, chloroplast precursor, putative, expressed	1731.84	1.7805	0	0	Down	green	6.49595	-0.730895	3.04e-14		Os.14390.1.S1_at	LOC_Os06g11380	geminivirus Rep-interacting motor protein, putative, expressed	3873.4	1.0121	0.0029	0.0003	Down	turquoise	70.9807	0.278597	2.05e-05		259036_at	AT3G09220	LAC7 (laccase 7); laccase	2067.85	0.9596	0.0012	0	Down	turquoise	164.495	0.982803	5.21e-84		252972_at	AT4G38840	auxin-responsive protein, putative	1298.88	1.0555	0	0	Down	turquoise	36.9034	0.790106
Os.14080.1.S1_s_at	LOC_Os03g47120	CBS domain containing protein, expressed	1767.66	0.3473	0	0	Up	blue	92.2383	0.883177	1.06e-26		Os.14395.1.S1_at	LOC_Os01g07700	expressed protein	3865.89	1.0416	0.0028	0.0003	Down	turquoise	98.5875	0.608524	2.19e-24		255626_at	AT4G00780	meprin and TRAF homology domain-containing protein / MATH domain-containing protein	2340.23	0.9576	0.0062	0.0003	Down	turquoise	153.112	-0.968888	9.34e-70		250287_at	AT5G13330	Rap2.6L (related to AP2 6L); DNA binding / transcription factor	2014.04	1.0554	0.0024	0.0001	Up	turquoise	25.8353	-0.749623
Os.14081.1.S1_at	LOC_Os05g45960	aldehyde dehydrogenase, putative, expressed	2827.95	0.5412	0.0022	0.0001	Up	blue	35.5168	0.7147	2e-13		Os.144.1.S1_at	LOC_Os07g49150	26S protease regulatory subunit 4, putative, expressed	4181.55	0.5983	0.0066	0.0008	Up	blue	79.2433	-0.381418	2.83e-09		261806_at	AT1G30510	ATRFNR2 (ROOT FNR 2); FAD binding / NADP or NADPH binding / electron carrier/ ferredoxin-NADP+ reductase/ oxidoreductase	2237.96	0.9576	0.0034	0.0001	Down	turquoise	147.212	0.961599	1.01e-64		252939_at	AT4G39230	isoflavone reductase, putative	2027.81	1.053	0.0026	0.0001	Up	turquoise	54.5408	-0.875833
Os.14083.1.S1_at	LOC_Os11g47830	RNA recognition motif containing protein, expressed	2675.86	0.5487	0.001	0.0001	Up	green	19.3322	0.88638	3.91e-27		Os.14404.1.S1_at	LOC_Os02g38820	expressed protein	3908.31	1.0244	0.0035	0.0003	Down	brown	101.227	0.892245	1.21e-79		248728_at	AT5G48000	CYP708A2; oxygen binding / thalianol hydroxylase	2290.2	0.957	0.0058	0.0002	Up	turquoise	75.8124	0.849789	6.3e-33		266395_at	AT2G43100	aconitase C-terminal domain-containing protein	2024.04	1.0517	0.0064	0.0003	Down	red	5.497	0.751293
Os.14084.1.S1_at	LOC_Os03g61920	electron transfer flavoprotein subunit alpha, mitochondrial precursor, putative, expressed	1668.99	0.3489	0	0	Up	blue	90.6425	0.890174	1.16e-27		Os.14415.1.S1_a_at	LOC_Os03g49380	lipoxygenase, putative, expressed	3328.16	0.6061	0	0	Up	red	6.88368	-0.580788	7.16e-22		266673_at	AT2G29630	THIC (ThiaminC); ADP-ribose pyrophosphohydrolase/ catalytic/ iron-sulfur cluster binding	2257.83	0.9565	0.0038	0.0001	Down	turquoise	92.0337	-0.885137	5.22e-39		265723_at	AT2G32140	transmembrane receptor	2029	1.0509	0.0027	0.0001	Up	blue	25.7772	0.816214
Os.14088.1.S1_at	LOC_Os08g04830	expressed protein	2970.98	0.579	0.0039	0.0003	Up	blue	43.2467	0.73537	1.76e-14		Os.14456.1.S1_at	LOC_Os01g54020	tRNA synthetase, putative, expressed	3992.85	1.0074	0.0056	0.0006	Down	brown	68.5017	0.703095	3.63e-35		265439_at	AT2G21045	protein_coding	1381.16	0.9547	0	0	Down	turquoise	170.65	0.989103	4.96e-95		249472_at	AT5G39210	CRR7 (CHLORORESPIRATORY REDUCTION 7)	1793.06	1.0508	0.001	0	Down	turquoise	88.7297	0.964609
Os.14092.1.S1_at	LOC_Os02g44710	expressed protein	1393.96	3.0676	0	0	Down	brown	112.671	0.888786	1.82e-27		Os.14493.1.S1_at	LOC_Os02g03670	expressed protein	2094.37	1.4253	0	0	Down	brown	79.3623	0.808523	1.01e-53		247645_at	AT5G60530	late embryogenesis abundant protein-related / LEA protein-related	2156.61	0.954	0.0019	0.0001	Down	turquoise	154.104	0.972397	1.26e-72		264209_at	AT1G22740	RABG3B; GTP binding	1989.77	1.0502	0.0049	0.0002	Down	turquoise	9.16882	0.573974
Os.1411.1.S1_at	LOC_Os01g10890	CAMK_KIN1/SNF1/Nim1_like.8 - CAMK includes calcium/calmodulin depedent protein kinases, expressed	1490.48	0.5504	0	0	Up	turquoise	36.6976	0.5992	6.8e-09		Os.14496.1.S1_at	LOC_Os08g09270	pentatricopeptide, putative, expressed	2268.55	1.2075	0	0	Down	brown	46.9366	0.355214	3.74e-08		246390_at	AT1G77330	1-aminocyclopropane-1-carboxylate oxidase, putative / ACC oxidase, putative	1937.01	0.9529	0.0004	0	Up	turquoise	154.676	0.970986	1.98e-71		249606_at	AT5G37260	RVE2 (REVEILLE 2); DNA binding / transcription factor	1463.53	1.0499	0	0	Down	blue	7.76884	0.621502
Os.14115.1.S1_at	LOC_Os01g51980	alliin lyase precursor, putative, expressed	1647.74	2.0411	0	0	Down	turquoise	193.646	0.9288	1.68e-34		Os.14520.1.S1_at	LOC_Os03g48030	integral membrane HPP family protein, putative, expressed	2892.05	1.2039	0	0	Down	turquoise	102.032	0.609119	1.92e-24		262349_at	AT2G48130	protease inhibitor/seed storage/lipid transfer protein (LTP) family protein	2407.07	0.9529	0.0095	0.0005	Down	turquoise	168.106	0.98578	1.35e-88		254408_at	AT4G21390	B120; ATP binding / protein kinase/ protein serine/threonine kinase/ sugar binding	1947.55	1.0476	0.0012	0.0001	Up	turquoise	33.1027	-0.776869
Os.14160.1.S1_at	LOC_Os02g40100	plant protein of unknown function DUF869 domain containing protein, expressed	2059.75	3.092	0	0	Down	brown	115.01	0.841011	5.72e-22		Os.14529.1.S1_x_at	LOC_Os02g58790	cell division inhibitor, putative, expressed	3182.59	1.4298	0	0	Down	brown	160.527	0.87339	3.03e-72		251942_at	AT3G53480	PDR9 (PLEIOTROPIC DRUG RESISTANCE 9); ATPase, coupled to transmembrane movement of substances	1497.44	0.9515	0	0	Down	turquoise	172.94	0.991202	3.28e-100		249167_at	AT5G42860	unknown protein	1833.38	1.0474	0.0003	0	Up	turquoise	14.2627	-0.615525
Os.14191.1.S1_at	LOC_Os08g04310	plastocyanin-like domain containing protein, putative, expressed	1896.35	2.0756	0	0	Down	red	9.84431	0.803214	8.99e-19		Os.14563.1.S1_at	LOC_Os07g49460	response regulator receiver domain containing protein, expressed	2818.35	1.2472	0	0	Down	brown	15.6389	0.251193	0.000130652		255160_at	AT4G07820	pathogenesis-related protein, putative	2095.04	0.9494	0.0013	0	Down	turquoise	147.933	0.964593	1.16e-66		262304_at	AT1G70890	MLP43 (MLP-LIKE PROTEIN 43)	2032.16	1.0435	0.0068	0.0003	Down	red	2.99636	0.739981
Os.142.2.A1_a_at	LOC_Os01g25484	ferredoxin--nitrite reductase, putative, expressed	1994.07	1.2456	0	0	Down	grey	0.242064	0.75595	1.24e-15		Os.14592.1.S1_at	LOC_Os06g39260	solute carrier family 35 member B1, putative, expressed	3752.01	0.7096	0.0004	0	Up	blue	9.21904	-0.380349	3.16e-09		264577_at	AT1G05260	RCI3 (RARE COLD INDUCIBLE GENE 3); peroxidase	2404.1	0.9494	0.0093	0.0005	Down	turquoise	171.797	0.989562	4.51e-96		247443_at	AT5G62720	integral membrane HPP family protein	2076.39	1.0429	0.0093	0.0005	Down	turquoise	44.0254	0.834076
Os.14205.1.S1_at	LOC_Os05g41620	expressed protein	1412.15	0.2862	0	0	Up	blue	74.9813	0.831947	3.94e-21		Os.14614.1.A1_at	LOC_Os03g01580	expressed protein	3581.2	0.985	0.0005	0	Down	brown	24.0242	0.507779	2.79e-16		266617_at	AT2G29670	binding	1861.16	0.949	0.0002	0	Up	turquoise	107.731	-0.913778	1.25e-45		251443_at	AT3G59940	kelch repeat-containing F-box family protein	2001.16	1.0428	0.0052	0.0002	Down	turquoise	7.10912	0.563018
Os.14248.1.S1_at	LOC_Os03g08250	expressed protein	1361.61	3.0516	0	0	Down	brown	46.1589	0.750815	2.46e-15		Os.14616.1.S1_at	LOC_Os07g34260	chalcone and stilbene synthases, putative, expressed	2540.61	0.6216	0	0	Up	black	2.23963	0.199422	0.00254131		251531_at	AT3G58550	protease inhibitor/seed storage/lipid transfer protein (LTP) family protein	1687.82	0.9464	0.0001	0	Down	turquoise	154.704	0.970033	1.18e-70		256300_at	AT1G69490	NAP (NAC-like, activated by AP3/PI); transcription factor	1290.58	1.0413	0	0	Up	grey	0.141138	0.471017
Os.14256.1.S1_a_at	LOC_Os09g36930	aquaporin protein, putative, expressed	1138.68	3.7789	0	0	Down	turquoise	160.526	0.89291	4.67e-28		Os.14631.1.S1_at	LOC_Os07g13770	UDP-glucoronosyl and UDP-glucosyl transferase domain containing protein, expressed	4081.46	1.2037	0.0087	0.001	Down	black	31.4536	0.637735	2.58e-27		259276_at	AT3G01190	peroxidase 27 (PER27) (P27) (PRXR7)	999.96	0.9453	0	0	Down	turquoise	175.733	0.993063	5.73e-106		247946_at	AT5G57180	CIA2 (CHLOROPLAST IMPORT APPARATUS 2); transcription regulator	1813.87	1.0413	0.0012	0	Down	turquoise	37.8209	0.820634
Os.14294.1.S1_at	LOC_Os09g15480	Ser/Thr-rich protein T10 in DGCR region, putative, expressed	1912.12	0.4129	0	0	Up	purple	9.4298	-0.915219	9.93e-32		Os.1465.1.S1_at	LOC_Os01g09430	expressed protein	3482.04	1.2435	0.0003	0	Down	brown	31.2289	0.95163	2.7e-117		263232_at	AT1G05700	leucine-rich repeat protein kinase, putative	2279.46	0.9437	0.0044	0.0002	Down	turquoise	140.105	0.955009	5.96e-61		256964_at	AT3G13520	AGP12 (ARABINOGALACTAN PROTEIN 12)	1917.75	1.0392	0.0028	0.0001	Down	turquoise	8.50037	-0.577989
Os.14299.1.S1_at	LOC_Os03g60120	AP2 domain containing protein, expressed	2987.71	0.535	0.0042	0.0003	Up	green	18.1102	0.876651	7.37e-26		Os.14745.1.S1_at	LOC_Os11g42500	dirigent, putative, expressed	3823.63	1.5634	0.0022	0.0002	Down	black	56.337	0.364414	1.55e-08		250099_at	AT5G17300	myb family transcription factor	2341.3	0.9423	0.0083	0.0004	Up	blue	4.18801	0.475441	9.02e-08		245686_at	AT5G22060	ATJ2; protein binding	2189.33	1.0383	0.0097	0.0007	Up	brown	8.81135	0.817056
Os.14313.2.S1_x_at	LOC_Os01g61620	protein kinase family protein, putative, expressed	3048.51	2.0041	0.0039	0.0004	Down	brown	13.5613	0.552774	1.54e-07		Os.1475.1.S1_at	LOC_Os01g09540	HAD superfamily phosphatase, putative, expressed	2120.34	1.328	0	0	Down	brown	135.709	0.378908	3.66e-09		247693_at	AT5G59730	ATEXO70H7 (EXOCYST SUBUNIT EXO70 FAMILY PROTEIN H7); protein binding	2036.75	0.9399	0.0009	0	Up	green	1.61189	0.742815	3.06e-21		253284_at	AT4G34150	C2 domain-containing protein	2178.44	1.0377	0.0089	0.0006	Up	blue	46.4189	0.900705
Os.14358.4.S1_x_at	LOC_Os02g12730	beta-galactosidase precursor, putative, expressed	2772.17	2.0865	0.0012	0.0001	Down	brown	143.294	0.902599	1.53e-29		Os.1479.1.S1_at	LOC_Os07g48980	nicotianamine synthase, putative, expressed	3470.99	0.9462	0.0003	0	Down	black	2.78725	0.14419	0.0298706		262756_at	AT1G16370	OCT6 (ORGANIC CATION/CARNITINE TRANSPORTER 6); carbohydrate transmembrane transporter/ sugar:hydrogen symporter	2030.9	0.9389	0.0009	0	Up	turquoise	23.5047	0.68042	8.3e-17		251769_at	AT3G55950	CCR3 (ARABIDOPSIS THALIANA CRINKLY4 RELATED 3); kinase	1689.86	1.0376	0	0	Up	brown	6.36728	0.80321
Os.14360.1.S1_x_at	LOC_Os07g09140	expressed protein	3111.46	1.1785	0.005	0.0005	Down	turquoise	30.6031	0.597432	7.73e-09		Os.14790.1.S1_at	LOC_Os01g60260	KH domain containing protein, putative, expressed	3852.47	0.725	0.0009	0.0001	Up	blue	90.7727	-0.377273	4.33e-09		253193_at	AT4G35380	guanine nucleotide exchange family protein	2358.39	0.9372	0.0069	0.0003	Down	turquoise	164.555	0.982153	4.09e-83		266277_at	AT2G29310	tropinone reductase, putative / tropine dehydrogenase, putative	1886.29	1.0374	0.0024	0.0001	Down	brown	1.76104	-0.550216
Os.14368.1.S1_at	LOC_Os08g29370	peptidyl-prolyl cis-trans isomerase, chloroplast precursor, putative, expressed	1212.44	2.9721	0	0	Down	turquoise	193.781	0.922328	4.07e-33		Os.14791.1.S1_at	LOC_Os11g32500	rubredoxin family protein, putative, expressed	3156.03	1.2737	0	0	Down	brown	140.201	0.921828	1.4e-94		253298_at	AT4G33560	unknown protein	1986.06	0.9333	0.0006	0	Up	turquoise	89.8497	0.887413	1.82e-39		253040_at	AT4G37800	xyloglucan:xyloglucosyl transferase, putative / xyloglucan endotransglycosylase, putative / endo-xyloglucan transferase, putative	1679.02	1.0364	0.0003	0	Down	turquoise	3.44368	0.476955
Os.14372.1.S1_at	LOC_Os03g04220	glutathione S-transferase, putative, expressed	2698.85	1.3123	0.0008	0.0001	Down	brown	152.928	0.916771	5.07e-32		Os.14816.1.S1_at	LOC_Os02g49360	RNA methyltransferase domain-containing protein 2, putative, expressed	2897.3	0.6249	0	0	Up	blue	130.986	-0.375832	5.01e-09		260549_at	AT2G43535	trypsin inhibitor, putative	2226.71	0.9322	0.0042	0.0002	Up	turquoise	21.5298	0.668526	4.39e-16		249288_at	AT5G41050	unknown protein	2050.78	1.035	0.0077	0.0004	Down	turquoise	84.8431	0.955133
Os.14423.1.S1_x_at	LOC_Os06g11400	expressed protein	3207.6	1.5202	0.0071	0.0008	Down	turquoise	124.307	0.83521	1.99e-21		Os.14817.1.S1_a_at	LOC_Os10g36860	CRS1/YhbY domain containing protein, expressed	3121.63	1.2542	0	0	Down	brown	79.6218	0.608915	2.01e-24		258930_at	AT3G10040	transcription factor	2319.43	0.932	0.0073	0.0003	Up	turquoise	74.9099	0.859301	2.13e-34		265387_at	AT2G20670	unknown protein	1703.42	1.0349	0.0004	0	Down	yellow	2.15919	0.55495
Os.14427.1.S1_at	LOC_Os01g57420	diacylglycerol kinase, putative, expressed	1201.73	0.2423	0	0	Up	blue	38.1963	0.706946	4.72e-13		Os.14828.1.A1_s_at	LOC_Os09g20390	uncharacterized glycosyl hydrolase Rv2006/MT2062, putative, expressed	3727.76	0.9866	0.0012	0.0001	Down	yellow	1.32704	-0.277931	2.15e-05		267307_at	AT2G30210	LAC3 (laccase 3); laccase	2385.44	0.9319	0.0082	0.0004	Down	turquoise	166.442	0.98475	6.56e-87		252179_at	AT3G50760	GATL2 (Galacturonosyltransferase-like 2); polygalacturonate 4-alpha-galacturonosyltransferase/ transferase, transferring glycosyl groups / transferase, transferring hexosyl groups	2048.38	1.0339	0.0031	0.0002	Up	brown	3.06687	0.629834
Os.1443.1.S1_a_at	LOC_Os01g06640	basic helix-loop-helix, putative, expressed	1676.01	0.3686	0	0	Up	turquoise	52.6009	-0.740821	8.94e-15		Os.14831.1.S1_at	LOC_Os09g04440	DNA-binding protein, putative, expressed	3817.74	1.1908	0.0021	0.0002	Down	turquoise	141.387	0.869816	5.63e-71		247091_at	AT5G66390	peroxidase 72 (PER72) (P72) (PRXR8)	2031.14	0.9314	0.0009	0	Down	turquoise	170.965	0.988523	8.89e-94		257516_at	AT1G69040	ACR4 (ACT REPEAT 4); amino acid binding	1734.75	1.0336	0.0007	0	Down	red	1.00449	0.453353
Os.1445.1.S1_at	LOC_Os01g06660	thiamine pyrophosphate enzyme, C-terminal TPP binding domain containing protein, expressed	1904.13	0.4606	0	0	Up	turquoise	56.9044	-0.728525	4.04e-14		Os.14842.1.S1_at	LOC_Os09g27420	formate--tetrahydrofolate ligase, putative, expressed	3068.35	0.9903	0	0	Down	brown	61.7973	0.530152	7.48e-18		261892_at	AT1G80840	WRKY40; transcription factor	1161.29	0.9305	0	0	Up	brown	10.7987	0.893654	8.9e-41		259793_at	AT1G64380	AP2 domain-containing transcription factor, putative	1127.86	1.0336	0	0	Down	turquoise	1.14208	0.319171
Os.14493.1.S1_at	LOC_Os02g03670	expressed protein	2061.28	3.6819	0	0	Down	turquoise	185.748	0.930901	5.61e-35		Os.14849.1.S1_a_at	LOC_Os06g49500	integral membrane protein, putative, expressed	2955.29	0.8886	0	0	Down	brown	25.9595	0.724349	3.35e-38		264846_at	AT2G17850	protein_coding	2205.4	0.9302	0.0035	0.0001	Up	turquoise	67.3529	0.845096	3.08e-32		261266_at	AT1G26770	ATEXPA10 (ARABIDOPSIS THALIANA EXPANSIN A 10); structural constituent of cell wall	1788.15	1.0336	0.0002	0	Up	turquoise	6.03648	-0.512873
Os.14520.1.S1_at	LOC_Os03g48030	integral membrane HPP family protein, putative, expressed	744.664	4.4668	0	0	Down	turquoise	20.5144	0.573742	4e-08		Os.14855.1.S1_at	LOC_Os01g67570	PDE312/PTAC10, putative, expressed	3933.25	1.1959	0.0041	0.0004	Down	brown	23.1248	0.788659	1.98e-49		264941_at	AT1G60680	aldo/keto reductase family protein	2387.38	0.9301	0.0083	0.0004	Down	turquoise	146.832	0.961558	1.07e-64		257204_at	AT3G23805	RALFL24 (ralf-like 24); signal transducer	1900.96	1.0319	0.0026	0.0001	Down	red	3.73487	0.840234
Os.14525.1.S1_at	LOC_Os07g44090	myb-related protein Hv33, putative, expressed	2590.76	1.6252	0.0005	0	Down	brown	113.474	0.838746	9.36e-22		Os.14862.1.S1_a_at	LOC_Os08g10320	SHR5-receptor-like kinase, putative, expressed	3504.65	1.0123	0	0	Up	brown	40.3742	0.283461	1.45e-05		267028_at	AT2G38470	WRKY33; transcription factor	1855.34	0.9287	0.0002	0	Up	brown	11.6638	0.889899	5.58e-40		247903_at	AT5G57340	unknown protein	1839.08	1.0317	0.0015	0	Down	blue	19.9157	-0.753276
Os.14529.1.S1_x_at	LOC_Os02g58790	cell division inhibitor, putative, expressed	2080.67	1.972	0	0	Down	turquoise	232.463	0.953607	2.28e-41		Os.14870.1.S1_at	LOC_Os03g34040	ribosomal protein, putative, expressed	4015.04	1.1111	0.0063	0.0007	Down	brown	145.78	0.728607	7.62e-39		250438_at	AT5G10580	unknown protein	2115.03	0.9267	0.0015	0	Down	turquoise	164.179	0.981582	2.35e-82		263840_at	AT2G36885	unknown protein	2081.3	1.0316	0.0097	0.0005	Down	red	0.835802	0.494333
Os.14539.1.S1_at	LOC_Os07g01600	dirigent, putative, expressed	892.706	1.7649	0	0	Down	brown	84.5796	0.790746	7.24e-18		Os.14874.2.S1_at	LOC_Os01g47430	protein of unknown function DUF1296 domain containing protein, expressed	3768.11	1.0734	0.0016	0.0001	Down	black	28.3998	0.342463	1.21e-07		253322_at	AT4G33980	unknown protein	2133.38	0.9249	0.0021	0.0001	Up	grey	1.67164	-0.718278	2.35e-19		255774_at	AT1G18620	unknown protein	1898.85	1.0305	0.0026	0.0001	Down	turquoise	21.482	0.708455
Os.14564.1.S1_at	LOC_Os01g10950	peptide-N4-asparagine amidase A, putative, expressed	1990.18	1.6947	0	0	Down	red	20.4096	0.899535	4.68e-29		Os.14875.1.S1_at	LOC_Os10g42500	PAP fibrillin family domain containing protein, expressed	4093.75	1.1891	0.0092	0.0011	Down	turquoise	55.971	-0.0741495	0.265906		253684_at	AT4G29690	type I phosphodiesterase/nucleotide pyrophosphatase family protein	1660.78	0.9249	0	0	Up	turquoise	143.492	0.956469	9.78e-62		245252_at	AT4G17500	ATERF-1 (ETHYLENE RESPONSIVE ELEMENT BINDING FACTOR 1); DNA binding / transcription activator/ transcription factor	2017.02	1.0293	0.0024	0.0001	Up	turquoise	4.74498	-0.479753
Os.14631.1.S1_at	LOC_Os07g13770	UDP-glucoronosyl and UDP-glucosyl transferase domain containing protein, expressed	2352.51	2.4874	0.0001	0	Down	turquoise	24.7947	0.636142	3.88e-10		Os.14895.1.S1_at	LOC_Os06g35560	reticuline oxidase-like protein precursor, putative, expressed	3179.4	0.6521	0	0	Up	blue	5.20343	-0.375441	5.21e-09		248183_at	AT5G54040	DC1 domain-containing protein	1920.26	0.9238	0.0003	0	Down	turquoise	159.466	0.977135	3.78e-77		247549_at	AT5G61420	MYB28 (myb domain protein 28); DNA binding / transcription factor	1651.45	1.0292	0.0003	0	Down	turquoise	24.7142	0.748818
Os.14652.1.S1_at	LOC_Os05g30750	anthranilate phosphoribosyltransferase, putative, expressed	3280.13	1.4115	0.0091	0.0011	Down	brown	134.364	0.901585	2.22e-29		Os.14921.1.S1_at	LOC_Os03g56930	app1, putative, expressed	1081.92	1.9635	0	0	Down	turquoise	65.8851	0.59526	3.74e-23		265049_at	AT1G52060	protein_coding	2123.68	0.9224	0.0015	0	Down	turquoise	109.079	0.915853	3.37e-46		259787_at	AT1G29460	auxin-responsive protein, putative	2066.77	1.0285	0.0087	0.0004	Down	red	3.3635	0.675402
Os.14665.1.S1_at	LOC_Os03g45730	DNA-binding protein-like, putative, expressed	1835.54	0.3069	0	0	Up	blue	66.687	0.828701	7.64e-21		Os.14929.1.S1_at	LOC_Os08g03610	LSD1 zinc finger domain containing protein, expressed	3771.58	1.1365	0.0016	0.0001	Down	brown	44.039	0.748535	5.06e-42		255516_at	AT4G02270	pollen Ole e 1 allergen and extensin family protein	2407.23	0.9218	0.0094	0.0005	Down	turquoise	142.062	0.959137	3.05e-63		245015_at	ATCG00490	protein_coding	1743.35	1.0284	0.0007	0	Down	turquoise	2.75977	0.3402
Os.14694.1.S1_at	LOC_Os04g45090	cytochrome b561, putative, expressed	3054.11	1.818	0.004	0.0004	Down	turquoise	155.134	0.892119	6.08e-28		Os.14951.1.S1_at	LOC_Os08g39730	cytochrome P450, putative, expressed	2290.62	0.4943	0	0	Up	red	7.50295	-0.408403	1.55e-10		261562_at	AT1G01750	ADF11 (ACTIN DEPOLYMERIZING FACTOR 11); actin binding	2283.29	0.9207	0.0045	0.0002	Down	turquoise	148.666	0.962922	1.46e-65		251575_at	AT3G58120	BZIP61; DNA binding / transcription activator/ transcription factor	1491.75	1.0265	0	0	Down	green	7.50738	0.797751
Os.14745.1.S1_at	LOC_Os11g42500	dirigent, putative, expressed	2997.39	1.3174	0.0032	0.0003	Down	red	16.9187	0.872877	2.15e-25		Os.14974.1.S1_at	LOC_Os03g19240	AMP-binding enzyme, putative, expressed	1827.18	1.3371	0	0	Down	turquoise	137.339	0.404897	2.29e-10		265305_at	AT2G20340	tyrosine decarboxylase, putative	1989.08	0.9205	0.0006	0	Up	turquoise	61.6813	-0.828431	5.77e-30		253421_at	AT4G32340	protein_coding	1628.92	1.025	0.0002	0	Down	turquoise	44.4204	0.832177
Os.14770.1.S1_at	LOC_Os03g17760	RNA recognition motif containing protein, putative, expressed	2229.37	1.8615	0.0001	0	Down	brown	129.934	0.88857	1.95e-27		Os.14998.1.S1_at	LOC_Os04g37670	steroid nuclear receptor, ligand-binding, putative, expressed	2560.89	0.5215	0	0	Up	red	39.0085	-0.55516	9.43e-20		261958_at	AT1G64500	glutaredoxin family protein	1905.51	0.9194	0.0003	0	Up	blue	26.2304	0.726855	5.44e-20		265817_at	AT2G18050	HIS1-3 (HISTONE H1-3); DNA binding / nucleosomal DNA binding	1676.59	1.0243	0.0003	0	Down	red	2.73928	-0.682749
Os.14775.1.S1_at	LOC_Os01g67420	lipase, putative, expressed	1204.32	0.335	0	0	Up	blue	45.0698	0.735771	1.68e-14		Os.1500.2.S1_x_at	LOC_Os01g43070	psbP-related thylakoid lumenal protein 4, chloroplast precursor, putative, expressed	3879.49	1.0352	0.003	0.0003	Down	brown	97.5259	0.919395	3.83e-93		255595_at	AT4G01700	chitinase, putative	2119.36	0.9175	0.0019	0.0001	Up	blue	77.8324	-0.911529	4.94e-45		252652_at	AT3G44720	ADT4 (arogenate dehydratase 4); arogenate dehydratase/ prephenate dehydratase	2148.86	1.0236	0.0071	0.0005	Up	blue	30.1829	0.838522
Os.1478.1.S1_at	LOC_Os03g19427	nicotianamine synthase, putative, expressed	690.355	1.5007	0	0	Down	brown	41.943	0.694187	1.82e-12		Os.15026.1.S1_at	LOC_Os09g37540	uncharacterized protein PA4923, putative, expressed	1869.48	0.659	0	0	Up	turquoise	3.48503	0.523727	2.17e-17		249675_at	AT5G35940	jacalin lectin family protein	1861.77	0.9157	0.0002	0	Up	turquoise	129.009	0.942333	4.57e-55		251847_at	AT3G54640	TSA1 (TRYPTOPHAN SYNTHASE ALPHA CHAIN); tryptophan synthase	1902.39	1.0232	0.0007	0	Up	turquoise	5.85496	-0.532572
Os.1479.1.S1_at	LOC_Os07g48980	nicotianamine synthase, putative, expressed	1641.33	4.4889	0	0	Down	brown	35.1073	0.669489	2.07e-11		Os.15043.1.S1_at	LOC_Os01g02560	Ser/Thr receptor-like kinase, putative, expressed	2894.84	1.1399	0	0	Down	yellow	19.9122	-0.207342	0.0016844		263227_at	AT1G30750	unknown protein	2287.07	0.9157	0.0046	0.0002	Down	turquoise	163.595	0.979457	1e-79		256060_at	AT1G07050	CONSTANS-like protein-related	1762.08	1.0226	0.0008	0	Down	blue	5.85997	0.535665
Os.14791.1.S1_at	LOC_Os11g32500	rubredoxin family protein, putative, expressed	2142.94	2.5664	0	0	Down	turquoise	221.15	0.947076	3.01e-39		Os.15058.1.S1_at	LOC_Os10g07229	dehydrogenase, putative, expressed	4061.71	1.1275	0.0079	0.0009	Down	turquoise	85.5564	0.804552	7.97e-53		245889_at	AT5G09480	hydroxyproline-rich glycoprotein family protein	2253.51	0.9155	0.0038	0.0001	Down	turquoise	165.081	0.982114	4.61e-83		260666_at	AT1G19300	PARVUS (PARVUS); polygalacturonate 4-alpha-galacturonosyltransferase/ transferase, transferring glycosyl groups / transferase, transferring hexosyl groups	1827.94	1.0221	0.0003	0	Up	turquoise	6.53465	-0.541783
Os.14793.1.S1_at	LOC_Os02g49570	OsProtIV1 - Putative Protease IV homologue; Domain 2 is a SPH, expressed	2960.79	1.8042	0.0028	0.0003	Down	turquoise	148.413	0.894795	2.46e-28		Os.15062.1.S1_a_at	LOC_Os01g22980	OsSCP3 - Putative Serine Carboxypeptidase homologue, expressed	2806.73	1.5452	0	0	Down	turquoise	190.994	0.829188	9.29e-59		253581_at	AT4G30660	hydrophobic protein, putative / low temperature and salt responsive protein, putative	2222.34	0.9141	0.0041	0.0002	Up	grey	2.89193	-0.796312	3.32e-26		263073_at	AT2G17500	auxin efflux carrier family protein	2104.83	1.0213	0.0049	0.0003	Up	brown	1.06456	0.605821
Os.14830.1.S1_a_at	LOC_Os01g63190	laccase precursor protein, putative, expressed	2014.54	1.5925	0	0	Down	green	3.68487	-0.594706	9.4e-09		Os.15065.1.S1_at	LOC_Os06g45370	fructose-1,6-bisphosphatase, putative, expressed	3159.53	1.192	0	0	Down	brown	123.451	0.589124	1.33e-22		246825_at	AT5G26260	meprin and TRAF homology domain-containing protein / MATH domain-containing protein	1528.94	0.9137	0	0	Up	turquoise	122.623	0.926928	1.7e-49		260070_at	AT1G73830	BEE3 (BR ENHANCED EXPRESSION 3); DNA binding / transcription factor	2033.38	1.0206	0.0068	0.0003	Down	blue	1.77016	-0.415964
Os.14842.1.S1_at	LOC_Os09g27420	formate--tetrahydrofolate ligase, putative, expressed	2632.91	2.2527	0.0006	0	Down	turquoise	56.0446	0.715568	1.82e-13		Os.15071.2.S1_s_at	LOC_Os02g51470	ATP synthase F1, delta subunit family protein, putative, expressed	3218.23	1.3806	0.0001	0	Down	brown	172.631	0.888423	4.89e-78		249882_at	AT5G22890	zinc finger (C2H2 type) family protein	1848.24	0.912	0.0002	0	Down	turquoise	172.069	0.989882	7.96e-97		267064_at	AT2G41110	CAM2 (CALMODULIN 2); calcium ion binding / protein binding	2145.17	1.0203	0.0068	0.0004	Up	brown	6.04403	0.772243
Os.14849.1.S1_a_at	LOC_Os06g49500	integral membrane protein, putative, expressed	3282.85	1.588	0.0092	0.0011	Down	blue	13.1815	-0.592354	1.11e-08		Os.15072.1.S1_at	LOC_Os05g06710	GDSL-like lipase/acylhydrolase, putative, expressed	4192.84	0.6906	0.0069	0.0008	Up	magenta	6.95455	0.109758	0.09904		263174_at	AT1G54040	ESP (EPITHIOSPECIFIER PROTEIN); enzyme regulator	2066.29	0.9116	0.0013	0	Up	turquoise	90.6226	-0.887815	1.5e-39		260567_at	AT2G43820	UGT74F2 (UDP-GLUCOSYLTRANSFERASE 74F2); UDP-glucose:4-aminobenzoate acylglucosyltransferase/ UDP-glucosyltransferase/ UDP-glycosyltransferase/ transferase, transferring glycosyl groups / transferase, transferring hexosyl groups	1877.61	1.0181	0.0005	0	Up	turquoise	38.7175	0.812632
Os.14854.1.S1_at	LOC_Os05g36360	U-box domain containing protein, expressed	1681.44	3.3914	0	0	Down	yellow	17.6986	0.768036	2.3e-16		Os.15092.1.S1_at	LOC_Os09g31130	citrate transporter, putative, expressed	2654.61	0.9931	0	0	Down	turquoise	62.2342	0.569159	6.91e-21		260030_at	AT1G68880	AtbZIP (Arabidopsis thaliana basic leucine-zipper 8); DNA binding / transcription factor	1650.86	0.9114	0.0001	0	Down	turquoise	155.19	0.971423	8.58e-72		258751_at	AT3G05890	RCI2B (RARE-COLD-INDUCIBLE 2B)	1742.98	1.0176	0.0007	0	Down	turquoise	17.0944	-0.658288
Os.14895.1.S1_at	LOC_Os06g35560	reticuline oxidase-like protein precursor, putative, expressed	1538.75	1.9861	0	0	Down	brown	5.26668	-0.358275	0.00127857		Os.15138.1.S1_at	LOC_Os01g41900	Myb transcription factor, putative, expressed	3008.58	1.1995	0	0	Down	turquoise	9.97448	0.948118	5.87e-114		245267_at	AT4G14060	major latex protein-related / MLP-related	2081.05	0.9108	0.0014	0	Up	turquoise	91.2402	0.880202	4.78e-38		254387_at	AT4G21850	methionine sulfoxide reductase domain-containing protein / SeIR domain-containing protein	1376.61	1.0172	0	0	Up	blue	26.9787	0.79155
Os.14901.1.A1_a_at	LOC_Os09g33820	lecithine cholesterol acyltransferase, putative, expressed	990.28	0.2439	0	0	Up	blue	95.0469	0.889471	1.45e-27		Os.15142.1.S1_at	LOC_Os04g49350	PPR repeat domain containing protein, putative, expressed	3955.73	1.0861	0.0046	0.0005	Down	turquoise	198.487	0.387183	1.56e-09		249800_at	AT5G23660	MTN3 (Arabidopsis homolog of Medicago truncatula MTN3)	2201.51	0.9101	0.0034	0.0001	Up	turquoise	61.2142	-0.823434	2.49e-29		267300_at	AT2G30140	UDP-glucoronosyl/UDP-glucosyl transferase family protein	1413.06	1.0166	0	0	Up	brown	9.60496	0.885266
Os.14935.1.S1_at	LOC_Os10g09990	cytokinin-O-glucosyltransferase 3, putative, expressed	2462.59	0.6237	0.0003	0	Up	black	18.2564	0.909081	1.26e-30		Os.15152.2.S1_at	LOC_Os05g45350	dnaJ domain containing protein, expressed	3988.73	1.006	0.0055	0.0006	Down	turquoise	53.0505	0.983558	3.08e-169		257217_at	AT3G14940	ATPPC3 (PHOSPHOENOLPYRUVATE CARBOXYLASE 3); phosphoenolpyruvate carboxylase	1467.2	0.9101	0	0	Down	turquoise	168.19	0.986266	1.95e-89		251919_at	AT3G53800	armadillo/beta-catenin repeat family protein	2085.76	1.0164	0.0098	0.0005	Down	turquoise	20.8608	0.714915
Os.14951.1.S1_at	LOC_Os08g39730	cytochrome P450, putative, expressed	597.149	0.2346	0	0	Up	blue	45.9788	0.757481	1.01e-15		Os.15168.1.S1_at	LOC_Os08g02410	40S ribosomal protein S13, putative, expressed	4221.25	0.6017	0.0081	0.001	Up	blue	114.248	-0.375352	5.25e-09		267254_at	AT2G23030	SNRK2.9 (SNF1-RELATED PROTEIN KINASE 2.9); ATP binding / kinase/ protein kinase/ protein serine/threonine kinase	1762.53	0.9094	0.0002	0	Down	turquoise	139.718	0.952701	9.21e-60		250012_x_at	AT5G18060	auxin-responsive protein, putative	1910.82	1.0157	0.0027	0.0001	Down	red	1.79233	-0.697844
Os.14971.1.S1_at	LOC_Os08g40850	mitochondrial carrier protein, putative, expressed	2750.81	2.0009	0.0011	0.0001	Down	turquoise	5.39161	0.473417	1.2e-05		Os.15171.1.S1_s_at	LOC_Os12g37260	lipoxygenase 2.1, chloroplast precursor, putative, expressed	2512.22	1.4323	0	0	Down	brown	82.1885	0.919237	4.73e-93		257924_at	AT3G23190	lesion inducing protein-related	2222.02	0.9085	0.0029	0.0001	Down	turquoise	167.57	0.985575	2.98e-88		259033_at	AT3G09405	protein_coding	1986.39	1.0146	0.0019	0.0001	Up	turquoise	65.7138	-0.911615
Os.14974.1.S1_at	LOC_Os03g19240	AMP-binding enzyme, putative, expressed	3082.87	2.76	0.0045	0.0005	Down	green	1.5734	-0.475367	1.09e-05		Os.15175.1.S1_at	LOC_Os04g31030	nitrate-induced NOI protein, expressed	2939.29	0.6205	0	0	Up	red	6.32429	-0.74762	7.19e-42		259120_at	AT3G02240	unknown protein	2204.63	0.9081	0.0025	0.0001	Down	turquoise	165.002	0.98211	4.67e-83		265539_at	AT2G15830	unknown protein	1941.09	1.014	0.0034	0.0001	Down	turquoise	9.45667	0.603166
Os.14978.1.S1_a_at	LOC_Os07g35510	glucan endo-1,3-beta-glucosidase precursor, putative, expressed	1736.11	0.351	0	0	Up	turquoise	8.6479	-0.469167	1.47e-05		Os.15194.1.S1_at	LOC_Os01g37130	protein phosphatase 2C, putative, expressed	4079.42	1.1405	0.0086	0.001	Down	turquoise	127.898	0.395169	6.65e-10		262912_at	AT1G59740	proton-dependent oligopeptide transport (POT) family protein	1632.78	0.9081	0	0	Up	turquoise	63.5618	0.832779	1.56e-30		254563_at	AT4G19120	ERD3 (early-responsive to dehydration 3)	2023.79	1.012	0.0064	0.0003	Down	black	1.40175	0.69526
Os.15004.1.S1_at	LOC_Os08g34020	exostosin family domain containing protein, expressed	1748.09	3.0686	0	0	Down	blue	32.9569	-0.719888	1.11e-13		Os.15197.1.S1_at	LOC_Os03g51610	Inositol 1, 3, 4-trisphosphate 5/6-kinase, putative, expressed	3946.37	0.8562	0.0044	0.0004	Down	blue	10.3893	-0.373947	6.05e-09		260205_at	AT1G70700	TIFY7	1562.73	0.907	0	0	Up	turquoise	75.0235	-0.85222	2.71e-33		264096_at	AT1G78995	unknown protein	2081.66	1.0118	0.0097	0.0005	Down	turquoise	42.3046	0.836286
Os.1503.1.S1_at	LOC_Os06g45140	bZIP transcription factor domain containing protein, expressed	1169	2.6481	0	0	Down	brown	24.7309	0.61357	2.33e-09		Os.15199.1.S1_at	LOC_Os08g14860	cytochrome b-c1 complex subunit 7, putative, expressed	4017.47	1.0682	0.0063	0.0007	Down	brown	16.0527	0.735752	5.97e-40		252114_at	AT3G51450	strictosidine synthase family protein	1350.94	0.9068	0	0	Up	green	2.07676	0.768871	1.72e-23		249383_at	AT5G39860	PRE1 (PACLOBUTRAZOL RESISTANCE1); DNA binding / transcription factor	2132.93	1.0096	0.0061	0.0004	Up	yellow	3.99792	0.715401
Os.15045.1.S1_at	LOC_Os04g56790	TLD family protein, putative, expressed	2842.75	0.3731	0.0023	0.0002	Up	blue	54.6698	0.799855	1.6e-18		Os.15204.2.S1_x_at	LOC_Os07g49110	D-alanine--D-alanine ligase family, putative, expressed	3445.5	1.3118	0.0002	0	Down	turquoise	184.462	0.95096	1.22e-116		249384_at	AT5G39890	unknown protein	2284.29	0.9054	0.0056	0.0002	Up	blue	63.37	-0.858763	2.6e-34		246275_at	AT4G36540	BEE2 (BR Enhanced Expression 2); DNA binding / transcription factor	1974.67	1.0086	0.0043	0.0002	Down	green	13.7048	0.904049
Os.1506.1.S1_at	LOC_Os01g22520	dihydrolipoyl dehydrogenase 1, mitochondrial precursor, putative, expressed	3162.33	1.6353	0.0061	0.0007	Down	green	13.5692	-0.83457	2.28e-21		Os.15212.1.A1_a_at	LOC_Os01g72990	expressed protein	3749.31	0.8738	0.0004	0	Up	brown	4.62029	0.665355	2.16e-30		247708_at	AT5G59550	zinc finger (C3HC4-type RING finger) family protein	2072.69	0.9033	0.0013	0	Up	brown	7.68099	0.812262	5.55e-28		253423_at	AT4G32280	IAA29 (INDOLE-3-ACETIC ACID INDUCIBLE 29); transcription factor	2049.24	1.0083	0.0031	0.0002	Up	red	0.854712	-0.3942
Os.15062.1.S1_a_at	LOC_Os01g22980	OsSCP3 - Putative Serine Carboxypeptidase homologue, expressed	589.082	8.9586	0	0	Down	turquoise	144.517	0.890166	1.16e-27		Os.15262.1.S1_at	LOC_Os01g73160	40S ribosomal protein S10, putative, expressed	3913.53	0.6275	0.0013	0.0001	Up	blue	121.106	-0.373523	6.31e-09		259846_at	AT1G72140	proton-dependent oligopeptide transport (POT) family protein	2359.01	0.9031	0.009	0.0004	Up	turquoise	4.93933	0.474987	9.31e-08		256922_at	AT3G19010	oxidoreductase, 2OG-Fe(II) oxygenase family protein	1843.69	1.0082	0.0004	0	Up	blue	23.7176	0.795205
Os.15065.1.S1_at	LOC_Os06g45370	fructose-1,6-bisphosphatase, putative, expressed	2428.43	2.2653	0.0002	0	Down	turquoise	214.42	0.947763	1.85e-39		Os.15283.1.S1_at	LOC_Os04g57310	thiol-disulphide oxidoreductase DCC, putative, expressed	2536.61	1.3231	0	0	Down	turquoise	181.448	0.867836	2.74e-70		267226_at	AT2G44010	unknown protein	1938.2	0.9024	0.0003	0	Down	turquoise	161.614	0.977073	4.4e-77		259788_at	AT1G29670	GDSL-motif lipase/hydrolase family protein	1907.65	1.0076	0.0026	0.0001	Down	green	12.9788	0.913912
Os.15071.2.S1_s_at	LOC_Os02g51470	ATP synthase F1, delta subunit family protein, putative, expressed	1826.65	2.0978	0	0	Down	turquoise	194.016	0.918672	2.18e-32		Os.15295.3.S1_x_at	LOC_Os01g70460	expressed protein	3530.51	1.2656	0.0003	0	Down	brown	114.164	0.858773	2.78e-67		253392_at	AT4G32650	ATKC1 (ARABIDOPSIS THALIANA K+ RECTIFYING CHANNEL 1); cyclic nucleotide binding / inward rectifier potassium channel	2111.04	0.9016	0.0015	0	Down	turquoise	152.658	0.969567	2.76e-70		248132_at	AT5G54840	SGP1; GTP binding	2142.24	1.007	0.0067	0.0004	Up	brown	1.20227	0.552233
Os.15092.1.S1_at	LOC_Os09g31130	citrate transporter, putative, expressed	2501.99	0.3637	0.0004	0	Up	blue	27.4375	0.639974	2.82e-10		Os.15338.1.S1_a_at	LOC_Os01g34060	MYB family transcription factor, putative, expressed	3258.75	1.4365	0.0001	0	Down	brown	144.884	0.492177	2.98e-15		265184_at	AT1G23710	unknown protein	2024.74	0.8974	0.0008	0	Up	brown	10.1498	0.871155	2.17e-36		253063_at	AT4G37640	ACA2 (CALCIUM ATPASE 2); calcium ion transmembrane transporter/ calcium-transporting ATPase/ calmodulin binding	1983.01	1.0055	0.0018	0.0001	Up	brown	7.67143	0.802098
Os.15144.1.S1_a_at	LOC_Os12g40550	peptidase, putative, expressed	2423.38	0.569	0.0003	0	Up	turquoise	78.689	-0.796639	2.75e-18		Os.15390.1.S1_s_at	LOC_Os01g02870	auxin-induced protein 5NG4, putative, expressed	4038.07	1.3275	0.0071	0.0008	Down	black	36.9232	0.815701	2.12e-55		254726_at	AT4G13660	PRR2 (PINORESINOL REDUCTASE 2); pinoresinol reductase	2082.28	0.897	0.0012	0	Down	turquoise	168.148	0.985057	2.12e-87		248794_at	AT5G47220	ERF2 (ETHYLENE RESPONSIVE ELEMENT BINDING FACTOR 2); DNA binding / transcription activator/ transcription factor	1366.74	1.005	0	0	Up	turquoise	1.37619	-0.333244
Os.15152.1.S1_a_at	LOC_Os05g45350	dnaJ domain containing protein, expressed	2727.44	0.4362	0.0013	0.0001	Up	blue	26.2145	0.614035	2.25e-09		Os.15398.1.S1_at	LOC_Os07g17970	AMP-binding domain containing protein, expressed	2389.96	1.4928	0	0	Down	turquoise	93.0215	0.684344	1.05e-32		250665_at	AT5G06980	unknown protein	1739.08	0.8967	0.0002	0	Down	grey	1.94312	0.740283	4.9e-21		265042_at	AT1G04040	acid phosphatase class B family protein	1840.1	1.0047	0.0015	0	Down	black	0.596817	0.607087
Os.15171.1.S1_s_at	LOC_Os12g37260	lipoxygenase 2.1, chloroplast precursor, putative, expressed	3034.9	0.6416	0.0037	0.0004	Down	turquoise	7.69926	0.448458	3.83e-05		Os.15426.1.S1_at	LOC_Os07g35370	TKL_IRAK_DUF26-lc.15 - DUF26 kinases have homology to DUF26 containing loci, expressed	1635.98	0.4918	0	0	Up	turquoise	27.0264	0.880033	1.04e-74		250059_at	AT5G17820	peroxidase 57 (PER57) (P57) (PRXR10)	1684.65	0.8946	0.0001	0	Down	turquoise	156.616	0.972571	8.9e-73		249894_at	AT5G22580	protein_coding	1961.31	1.004	0.0015	0.0001	Up	red	2.71738	0.440329
Os.15183.1.S1_at	LOC_Os01g40710	high light inducible protein, putative, expressed	3279.73	1.4221	0.0091	0.0011	Down	turquoise	224.648	0.933046	1.76e-35		Os.15436.1.S1_at	LOC_Os08g15460	preprotein translocase subunit secY, putative, expressed	3865.21	1.2456	0.0028	0.0003	Down	brown	105.188	0.955952	9.22e-122		254718_at	AT4G13580	disease resistance-responsive family protein	1762.8	0.8939	0.0002	0	Down	turquoise	164.388	0.980917	1.68e-81		250828_at	AT5G05250	unknown protein	1972.05	1.0031	0.0016	0.0001	Up	grey	0.147277	0.395178
Os.15204.2.S1_x_at	LOC_Os07g49110	D-alanine--D-alanine ligase family, putative, expressed	2110.66	3.1926	0	0	Down	turquoise	108.829	0.831694	4.15e-21		Os.15461.1.S1_at	LOC_Os07g41260	PPR repeat domain containing protein, putative, expressed	4219.23	0.6937	0.008	0.001	Up	blue	128.928	-0.373012	6.65e-09		254305_at	AT4G22200	AKT2/3 (ARABIDOPSIS POTASSIUM TRANSPORT 2/3); cyclic nucleotide binding / inward rectifier potassium channel/ protein binding	2222.29	0.8915	0.0041	0.0002	Up	blue	92.5202	0.919348	3.46e-47		253666_at	AT4G30270	MERI5B (meristem-5); hydrolase, acting on glycosyl bonds / xyloglucan:xyloglucosyl transferase	1995.48	1.0025	0.002	0.0001	Up	red	0.666218	-0.325625
Os.15219.1.S1_at	LOC_Os06g11320	peptidyl-prolyl cis-trans isomerase CYP40, putative, expressed	3093.28	1.7284	0.0047	0.0005	Down	brown	26.1831	0.685647	4.33e-12		Os.15490.1.S1_at	LOC_Os01g16170	PQ loop repeat domain containing protein, expressed	2237.72	1.2816	0	0	Down	turquoise	27.2048	0.856957	1.05e-66		262659_at	AT1G14240	nucleoside phosphatase family protein / GDA1/CD39 family protein	2149.88	0.8911	0.0023	0.0001	Up	turquoise	83.8241	0.867485	9.42e-36		253173_at	AT4G35110	protein_coding	1862.69	0.9993	0.0004	0	Up	turquoise	25.8463	-0.771642
Os.15243.1.S1_a_at	LOC_Os02g01340	ferredoxin--NADP reductase, chloroplast precursor, putative, expressed	2367.67	1.4673	0.0002	0	Down	turquoise	208.336	0.921646	5.6e-33		Os.15516.1.S1_at	LOC_Os04g30240	OsWAK60 - OsWAK receptor-like protein kinase, expressed	2174.44	0.8311	0	0	Up	turquoise	5.46417	0.901709	6.78e-84		249732_at	AT5G24420	glucosamine/galactosamine-6-phosphate isomerase-related	1997.52	0.8884	0.0007	0	Up	blue	30.7446	0.726908	5.39e-20		249467_at	AT5G39610	ATNAC6 (ARABIDOPSIS NAC DOMAIN CONTAINING PROTEIN 6); protein heterodimerization/ protein homodimerization/ transcription factor	1681.74	0.9985	0	0	Up	green	2.98743	-0.718829
Os.153.1.S1_at	LOC_Os05g41990	peroxidase precursor, putative, expressed	1019.15	2.2464	0	0	Down	brown	161.96	0.929371	1.25e-34		Os.15537.1.S1_at	LOC_Os08g39660	cytochrome P450, putative, expressed	1385.85	0.5571	0	0	Up	green	13.1302	0.291863	7.79e-06		256589_at	AT3G28740	CYP81D1; electron carrier/ heme binding / iron ion binding / monooxygenase/ oxygen binding	2369.02	0.8856	0.0096	0.0005	Up	grey	0.0607541	0.180461	0.054686		262784_at	AT1G10760	SEX1 (STARCH EXCESS 1); alpha-glucan, water dikinase	2067.93	0.9982	0.0088	0.0004	Down	yellow	3.66043	-0.657311
Os.15338.1.S1_a_at	LOC_Os01g34060	MYB family transcription factor, putative, expressed	3213.25	1.4636	0.0072	0.0008	Down	turquoise	165.847	0.910793	6.32e-31		Os.15570.1.S1_at	LOC_Os07g32630	UDP-glucoronosyl and UDP-glucosyl transferase domain containing protein, expressed	3955.11	1.01	0.0046	0.0005	Down	turquoise	74.3429	0.473295	4.5e-14		247696_at	AT5G59780	MYB59 (MYB DOMAIN PROTEIN 59); DNA binding / transcription factor	2311.75	0.8826	0.0052	0.0002	Down	turquoise	38.4281	0.771359	1.01e-23		260243_at	AT1G63720	protein_coding	1805.15	0.9979	0.0002	0	Up	red	4.17438	-0.841442
Os.15355.1.S1_x_at	LOC_Os02g14440	peroxidase precursor, putative, expressed	767.293	7.5836	0	0	Down	turquoise	38.2308	0.695018	1.67e-12		Os.15573.1.A1_s_at	LOC_Os04g58734	expressed protein	3426.06	1.0044	0	0	Up	turquoise	8.96192	0.669024	7.97e-31		249208_at	AT5G42650	AOS (ALLENE OXIDE SYNTHASE); allene oxide synthase/ hydro-lyase/ oxygen binding	1203.22	0.8815	0	0	Up	turquoise	33.4802	-0.743888	2.51e-21		266832_at	AT2G30040	MAPKKK14; ATP binding / kinase/ protein kinase/ protein serine/threonine kinase	1816.23	0.9978	0.0003	0	Up	black	2.52424	0.817739
Os.15390.1.S1_s_at	LOC_Os01g02870	auxin-induced protein 5NG4, putative, expressed	2466.19	1.8127	0.0003	0	Down	turquoise	62.6583	0.738543	1.19e-14		Os.15580.1.S1_at	LOC_Os03g42600	expressed protein	3593.66	0.823	0.0001	0	Up	brown	27.0151	0.729202	6.18e-39		249790_at	AT5G24290	integral membrane family protein	2077.36	0.8808	0.0014	0	Up	turquoise	130.442	0.938276	1.84e-53		255331_at	AT4G04330	unknown protein	1372.95	0.9967	0	0	Down	turquoise	12.5961	0.606411
Os.15398.1.S1_at	LOC_Os07g17970	AMP-binding domain containing protein, expressed	1267.64	2.9277	0	0	Down	yellow	11.1088	0.717283	1.5e-13		Os.15593.1.S1_at	LOC_Os03g15740	uncharacterized TPR repeat-containing protein, putative, expressed	2853.13	1.2586	0	0	Down	brown	46.6298	0.933728	2.36e-102		247600_at	AT5G60890	MYB34 (MYB DOMAIN PROTEIN 34); DNA binding / kinase/ transcription activator/ transcription factor	2359.66	0.8801	0.009	0.0004	Up	turquoise	26.8766	0.707856	1.3e-18		256526_at	AT1G66090	disease resistance protein (TIR-NBS class), putative	2062.58	0.9961	0.0035	0.0002	Up	blue	52.5058	0.912552
Os.15417.1.S1_at	LOC_Os05g50800	expressed protein	2087.48	2.123	0	0	Down	brown	105.411	0.839473	8e-22		Os.15606.1.S1_at	LOC_Os01g07590	universal stress protein domain containing protein, putative, expressed	3161.83	0.7316	0	0	Up	blue	70.4123	-0.37107	8.07e-09		252921_at	AT4G39030	EDS5 (ENHANCED DISEASE SUSCEPTIBILITY 5); antiporter/ multidrug efflux pump/ transporter	1901.45	0.8798	0.0003	0	Up	blue	46.1496	-0.833983	1.08e-30		257919_at	AT3G23250	MYB15 (MYB DOMAIN PROTEIN 15); DNA binding / transcription factor	944.998	0.994	0	0	Up	black	5.38208	0.912667
Os.15426.1.S1_at	LOC_Os07g35370	TKL_IRAK_DUF26-lc.15 - DUF26 kinases have homology to DUF26 containing loci, expressed	2523.04	2.3399	0.0004	0	Down	yellow	19.7961	0.800013	1.56e-18		Os.15607.1.S1_at	LOC_Os04g31120	OsFBK14 - F-box domain and kelch repeat containing protein, expressed	1831.65	1.4135	0	0	Down	turquoise	48.5162	0.915513	6.09e-91		263539_at	AT2G24850	TAT3 (TYROSINE AMINOTRANSFERASE 3); L-tyrosine:2-oxoglutarate aminotransferase/ transaminase	1306.22	0.8786	0	0	Up	green	1.99407	0.791801	9.88e-26		248392_at	AT5G52050	MATE efflux protein-related	1781.52	0.9935	0.0002	0	Up	black	5.32755	0.915354
Os.15440.1.S1_at	LOC_Os01g37050	ribonuclease III domain protein, putative, expressed	2199.74	2.5014	0.0001	0	Down	turquoise	69.8023	0.75818	9.15e-16		Os.15621.1.S1_at	LOC_Os04g38680	transmembrane amino acid transporter protein, putative, expressed	3836.01	0.7726	0.0008	0.0001	Up	magenta	0.582508	0.0858712	0.197391		250670_at	AT5G06860	PGIP1 (POLYGALACTURONASE INHIBITING PROTEIN 1); protein binding	2069.29	0.8775	0.0013	0	Up	turquoise	130.141	0.939436	6.56e-54		252131_at	AT3G50930	BCS1 (CYTOCHROME BC1 SYNTHESIS); ATP binding / ATPase/ nucleoside-triphosphatase/ nucleotide binding	1590.19	0.9935	0	0	Up	blue	32.726	0.845863
Os.15456.1.S1_at	LOC_Os06g36090	ABC-2 type transporter, putative, expressed	2434.17	2.0108	0.0002	0	Down	brown	60.1078	0.77372	1e-16		Os.1563.1.S1_at	LOC_Os01g22370	peroxidase precursor, putative, expressed	3594.93	0.7089	0.0001	0	Up	yellow	52.172	-0.00283556	0.966111		247327_at	AT5G64120	peroxidase, putative	1724.72	0.8746	0.0001	0	Up	turquoise	26.0296	0.711069	7.73e-19		255779_at	AT1G18650	PDCB3 (PLASMODESMATA CALLOSE-BINDING PROTEIN 3); callose binding / polysaccharide binding	1972.08	0.9933	0.0043	0.0002	Down	red	3.97831	0.775841
Os.15471.1.S1_at	LOC_Os07g44410	WD40-like Beta Propeller Repeat family protein, expressed	994.667	0.2192	0	0	Up	blue	47.3743	0.752233	2.04e-15		Os.15633.1.S1_at	LOC_Os10g35460	COBRA, putative, expressed	3888.49	0.7199	0.0011	0.0001	Up	yellow	8.27356	0.120776	0.0693274		249774_at	AT5G24150	SQP1; squalene monooxygenase	1637.17	0.872	0	0	Up	blue	59.0289	0.846063	2.23e-32		264400_at	AT1G61800	GPT2; antiporter/ glucose-6-phosphate transmembrane transporter	1058.77	0.9928	0	0	Up	blue	1.26252	0.422048
Os.15490.1.S1_at	LOC_Os01g16170	PQ loop repeat domain containing protein, expressed	645.481	0.148	0	0	Up	blue	58.3252	0.81652	8.18e-20		Os.15641.1.S1_at	LOC_Os01g73500	expressed protein	3955.61	1.0681	0.0046	0.0005	Down	turquoise	149.637	0.548526	3.12e-19		265892_at	AT2G15020	unknown protein	2094.85	0.8674	0.0015	0	Up	blue	25.5717	0.726199	6.1e-20		255039_at	AT4G09570	CPK4; calmodulin-dependent protein kinase/ kinase/ protein kinase	2000.69	0.9926	0.0021	0.0001	Up	brown	6.77275	0.774237
Os.15515.1.S1_at	LOC_Os05g32850	CBS domain containing protein, expressed	2353.39	0.4477	0.0001	0	Up	blue	95.0039	0.878515	4.28e-26		Os.15669.1.S1_at	LOC_Os08g23730	class I glutamine amidotransferase, putative, expressed	3235.74	0.635	0	0	Up	blue	136.924	-0.36966	9.28e-09		260230_at	AT1G74500	bHLH family protein	2305.66	0.8672	0.0051	0.0002	Down	turquoise	172.822	0.990623	1.15e-98		261663_at	AT1G18330	EPR1 (EARLY-PHYTOCHROME-RESPONSIVE1); DNA binding / transcription factor	1941.92	0.9925	0.0034	0.0001	Down	yellow	3.2648	0.530638
Os.15570.1.S1_at	LOC_Os07g32630	UDP-glucoronosyl and UDP-glucosyl transferase domain containing protein, expressed	1508.32	3.2861	0	0	Down	turquoise	48.6537	0.717053	1.53e-13		Os.15671.1.A1_at	LOC_Os12g39840	expressed protein	4192.18	0.6973	0.0069	0.0008	Up	blue	115.189	-0.369225	9.68e-09		252652_at	AT3G44720	ADT4 (arogenate dehydratase 4); arogenate dehydratase/ prephenate dehydratase	1762.04	0.8658	0.0001	0	Up	turquoise	7.15471	0.545085	3.6e-10		262682_at	AT1G75900	family II extracellular lipase 3 (EXL3)	2074.67	0.9912	0.0092	0.0005	Down	green	8.89908	0.818926
Os.15573.1.A1_s_at	LOC_Os04g58734	expressed protein	2384.98	0.745	0.0002	0	Up	yellow	4.37527	-0.614064	2.25e-09		Os.15671.1.A2_at	LOC_Os11g42510	tyrosine aminotransferase, putative, expressed	2446.8	1.0781	0	0	Down	turquoise	133.117	0.466039	1.22e-13		260803_at	AT1G78340	ATGSTU22 (GLUTATHIONE S-TRANSFERASE TAU 22); glutathione transferase	1845.74	0.862	0.0002	0	Down	turquoise	174.202	0.991611	2.31e-101		256183_at	AT1G51660	ATMKK4 (ARABIDOPSIS THALIANA MITOGEN-ACTIVATED PROTEIN KINASE KINASE 4); MAP kinase kinase/ kinase	2189.83	0.9898	0.0097	0.0007	Up	blue	27.9988	0.814962
Os.15580.1.S1_at	LOC_Os03g42600	expressed protein	679.712	0.3199	0	0	Up	brown	26.1368	-0.668712	2.22e-11		Os.15679.1.S1_s_at	LOC_Os08g35210	ferric reductase, putative, expressed	3477.36	0.8436	0	0	Up	turquoise	19.0714	0.977807	1.01e-154		254432_at	AT4G20830	FAD-binding domain-containing protein	1826	0.8618	0.0001	0	Up	blue	31.3157	-0.780039	1.5e-24		265411_at	AT2G16630	proline-rich family protein	1777.86	0.9894	0.0009	0	Down	green	5.11335	0.769307
Os.15597.1.S1_a_at	LOC_Os03g52070	OsSCP20 - Putative Serine Carboxypeptidase homologue, expressed	2992.4	2.1565	0.0031	0.0003	Down	red	24.7689	0.93515	5.45e-36		Os.15688.2.S1_x_at	LOC_Os12g36110	calmodulin binding protein, putative, expressed	2821.88	0.713	0	0	Up	red	3.96605	-0.33619	2.11e-07		267357_at	AT2G40000	HSPRO2 (ARABIDOPSIS ORTHOLOG OF SUGAR BEET HS1 PRO-1 2)	1693.05	0.8497	0	0	Up	brown	4.95344	0.731199	2.54e-20		266225_at	AT2G28900	ATOEP16-1 (OUTER PLASTID ENVELOPE PROTEIN 16-1); P-P-bond-hydrolysis-driven protein transmembrane transporter/ protein transporter	1660.02	0.9892	0.0003	0	Down	yellow	2.61942	-0.519473
Os.15600.1.S1_a_at	LOC_Os12g07110	acyl-CoA synthetase protein, putative, expressed	3156.46	1.4822	0.006	0.0007	Down	turquoise	159.321	0.862374	3.59e-24		Os.15690.1.S1_at	LOC_Os02g07360	pentatricopeptide containing protein, putative, expressed	2833.65	1.1678	0	0	Down	brown	90.9229	0.705432	1.74e-35		262603_at	AT1G15380	lactoylglutathione lyase family protein / glyoxalase I family protein	1637.82	0.8496	0.0001	0	Down	turquoise	135.691	0.949512	3.26e-58		245362_at	AT4G17460	HAT1; DNA binding / transcription factor	1931.11	0.989	0.0031	0.0001	Down	blue	4.95152	-0.561875
Os.15621.1.S1_at	LOC_Os04g38680	transmembrane amino acid transporter protein, putative, expressed	1575.35	0.1606	0	0	Up	blue	28.2523	0.676896	1.02e-11		Os.15692.1.S1_at	LOC_Os03g39760	cytochrome P450, putative, expressed	1806.72	1.5037	0	0	Down	turquoise	118.431	0.972179	8.15e-144		253485_at	AT4G31800	WRKY18; transcription factor	1844.17	0.849	0.0001	0	Up	brown	6.00637	0.807287	2.07e-27		258920_at	AT3G10520	AHB2 (ARABIDOPSIS HAEMOGLOBIN 2); oxygen transporter	1962.69	0.9886	0.004	0.0002	Down	turquoise	70.3339	0.916728
Os.15633.1.S2_at	LOC_Os10g35460	COBRA, putative, expressed	1894.76	1.9281	0	0	Down	yellow	8.67386	0.672437	1.56e-11		Os.15700.1.S1_at	LOC_Os05g07130	6PF-2-K/Fru-2,6-P2ASE liver isozyme, putative, expressed	4086.58	1.2045	0.0089	0.001	Down	brown	140.532	0.925968	3.9e-97		256878_at	AT3G26460	major latex protein-related / MLP-related	1717.46	0.8467	0.0001	0	Up	turquoise	78.2023	0.862326	6.89e-35		256469_at	AT1G32540	LOL1 (LSD ONE LIKE 1); DNA binding	1933.19	0.9869	0.0032	0.0001	Down	brown	1.17293	-0.559113
Os.15679.1.S1_s_at	LOC_Os08g35210	ferric reductase, putative, expressed	1257.45	3.8808	0	0	Down	brown	25.5169	0.664429	3.3e-11		Os.15701.2.S1_at	LOC_Os07g47350	potassium transporter, putative, expressed	4061.56	0.6664	0.0032	0.0004	Up	green	11.3506	0.151942	0.0220263		245382_at	AT4G17800	DNA-binding protein-related	1897.25	0.8461	0.0003	0	Up	turquoise	167.587	0.985313	8.13e-88		261506_at	AT1G71697	ATCK1 (CHOLINE KINASE 1); choline kinase	1976.91	0.9865	0.0017	0.0001	Up	brown	2.05875	0.633464
Os.15688.2.S1_x_at	LOC_Os12g36110	calmodulin binding protein, putative, expressed	2766.06	1.6169	0.0012	0.0001	Down	yellow	15.3542	0.782202	2.79e-17		Os.15729.2.S1_x_at	LOC_Os04g49570	glutamate receptor, putative, expressed	3524.3	1.3232	0.0003	0	Down	turquoise	81.2202	0.762759	1.77e-44		257623_at	AT3G26210	CYP71B23; electron carrier/ heme binding / iron ion binding / monooxygenase/ oxygen binding	1757.62	0.8459	0.0002	0	Down	blue	26.2287	-0.737825	7.7e-21		245668_at	AT1G28330	DYL1 (DORMANCY-ASSOCIATED PROTEIN-LIKE 1)	1679.93	0.9842	0.0003	0	Down	yellow	6.41749	-0.802961
Os.15690.1.S1_at	LOC_Os02g07360	pentatricopeptide containing protein, putative, expressed	3058.97	1.8555	0.0041	0.0004	Down	turquoise	221.939	0.93875	6.65e-37		Os.15734.1.S1_at	LOC_Os08g25700	expressed protein	3585.6	1.0877	0.0005	0	Down	brown	104.821	0.971954	1.99e-143		249580_at	AT5G37740	C2 domain-containing protein	2362.19	0.8435	0.0071	0.0003	Down	turquoise	139.379	0.951437	3.9e-59		261934_at	AT1G22400	UGT85A1; UDP-glycosyltransferase/ cis-zeatin O-beta-D-glucosyltransferase/ glucuronosyltransferase/ trans-zeatin O-beta-D-glucosyltransferase/ transferase, transferring glycosyl groups / transferase, transferring hexosyl groups	1475.15	0.9825	0	0	Up	blue	60.9466	0.939108
Os.15696.1.S1_a_at	LOC_Os02g43010	vacuolar-processing enzyme precursor, putative, expressed	1098.05	0.2502	0	0	Up	blue	76.244	0.826371	1.22e-20		Os.15738.1.S1_at	LOC_Os12g44020	Ser/Thr protein phosphatase family protein, putative, expressed	2004.99	0.5111	0	0	Up	blue	47.526	-0.367899	1.1e-08		247304_at	AT5G63850	AAP4; acidic amino acid transmembrane transporter/ amino acid transmembrane transporter/ neutral amino acid transmembrane transporter/ primary active transmembrane transporter	2080.45	0.8416	0.0014	0	Up	grey	0.0673309	0.238773	0.010515		254707_at	AT4G18010	AT5PTASE2 (MYO-INOSITOL POLYPHOSPHATE 5-PHOSPHATASE 2); inositol-polyphosphate 5-phosphatase	1995.57	0.9823	0.002	0.0001	Up	blue	13.6215	0.686322
Os.15700.1.S1_at	LOC_Os05g07130	6PF-2-K/Fru-2,6-P2ASE liver isozyme, putative, expressed	2658.37	2.5722	0.0007	0.0001	Down	turquoise	129.673	0.865394	1.64e-24		Os.15757.1.S1_at	LOC_Os02g39710	CCT/B-box zinc finger protein, putative, expressed	3683.69	0.9752	0.0009	0.0001	Down	turquoise	106.339	0.751055	1.91e-42		251918_at	AT3G54040	photoassimilate-responsive protein-related	1466.52	0.8413	0	0	Down	turquoise	175.013	0.992442	6.84e-104		249008_at	AT5G44680	methyladenine glycosylase family protein	1616.15	0.9803	0.0001	0	Down	green	10.9894	0.886482
Os.15705.1.S1_x_at	LOC_Os05g43530	CSLC7 - cellulose synthase-like family C, expressed	3089.36	1.5707	0.0046	0.0005	Down	brown	154.158	0.937823	1.16e-36		Os.1577.1.S1_at	LOC_Os01g51250	mitochondrial carrier protein, putative, expressed	3319.76	0.655	0	0	Up	pink	6.19546	0.411288	1.12e-10		259879_at	AT1G76650	calcium-binding EF hand family protein	1326.88	0.8377	0	0	Up	brown	9.92607	0.86944	4.34e-36		252965_at	AT4G38860	auxin-responsive protein, putative	1657.31	0.9789	0.0003	0	Down	turquoise	35.9655	0.788922
Os.15708.1.S1_a_at	LOC_Os04g38720	no apical meristem protein, putative, expressed	2568.36	0.4639	0.0006	0	Up	turquoise	68.0243	-0.783876	2.15e-17		Os.15779.1.S1_at	LOC_Os09g39440	inosine-uridine preferring nucleoside hydrolase family protein, putative, expressed	3943.51	0.7695	0.0016	0.0002	Up	red	7.70999	-0.604332	5.45e-24		262133_at	AT1G78000	SULTR1;2 (SULFATE TRANSPORTER 1;2); sulfate transmembrane transporter	1293.87	0.8377	0	0	Down	turquoise	144.021	0.956661	7.68e-62		259441_at	AT1G02300	cathepsin B-like cysteine protease, putative	1943.68	0.9768	0.0034	0.0001	Down	blue	23.4041	-0.776661
Os.15713.1.S1_a_at	LOC_Os04g42620	uncharacterized protein At4g06744 precursor, putative, expressed	2768.77	1.4106	0.0012	0.0001	Down	brown	112.474	0.84878	9.91e-23		Os.15784.1.A1_s_at	LOC_Os05g43860	expressed protein	3757.02	1.3778	0.0014	0.0001	Down	black	58.5184	0.294199	6.54e-06		245253_at	AT4G15440	HPL1 (HYDROPEROXIDE LYASE 1); electron carrier/ heme binding / iron ion binding / monooxygenase	1444.48	0.8351	0	0	Up	turquoise	54.9087	-0.812771	4.84e-28		254432_at	AT4G20830	FAD-binding domain-containing protein	1478.92	0.9767	0	0	Up	brown	8.68339	0.847908
Os.15725.1.S1_at	LOC_Os03g64050	receptor protein kinase, putative, expressed	2971.85	1.4391	0.0029	0.0003	Down	red	22.4086	0.92462	1.36e-33		Os.15792.1.S1_at	LOC_Os06g08470	expressed protein	4050.94	1.0058	0.0075	0.0008	Down	brown	13.211	0.80529	5.45e-53		266800_at	AT2G22880	VQ motif-containing protein	1868.5	0.8342	0.0002	0	Up	brown	9.27544	0.868458	6.41e-36		254211_at	AT4G23570	SGT1A; protein binding	2119.12	0.9755	0.0054	0.0003	Up	blue	26.5601	0.807859
Os.15729.2.S1_at	LOC_Os04g49570	glutamate receptor, putative, expressed	1419.08	3.3237	0	0	Down	turquoise	90.7089	0.807442	4.28e-19		Os.15811.1.S1_at	LOC_Os07g43010	expressed protein	4259.74	0.6314	0.0098	0.0013	Up	blue	38.6907	-0.364849	1.49e-08		247655_at	AT5G59820	RHL41 (RESPONSIVE TO HIGH LIGHT 41); nucleic acid binding / transcription factor/ zinc ion binding	1653.58	0.8332	0	0	Up	brown	12.6846	0.904038	3.79e-43		245789_at	AT1G32090	early-responsive to dehydration protein-related / ERD protein-related	1991.67	0.975	0.0049	0.0002	Down	grey	0.153967	-0.361279
Os.15738.1.S1_at	LOC_Os12g44020	Ser/Thr protein phosphatase family protein, putative, expressed	1537.37	2.8617	0	0	Down	yellow	12.0132	0.741453	8.26e-15		Os.15813.1.S1_at	LOC_Os03g56610	expressed protein	2371.8	0.6213	0	0	Up	blue	11.9091	-0.364012	1.61e-08		258059_at	AT3G29035	ATNAC3 (ARABIDOPSIS NAC DOMAIN CONTAINING PROTEIN 3); protein heterodimerization/ transcription factor	2362.35	0.8313	0.0071	0.0003	Down	blue	44.7961	-0.811281	7.21e-28		256522_at	AT1G66160	U-box domain-containing protein	2178.5	0.9748	0.0089	0.0006	Up	black	1.42372	0.695273
Os.15767.2.S1_x_at	LOC_Os10g37210	FAD dependent oxidoreductase domain containing protein, expressed	2430.55	0.3819	0.0003	0	Up	blue	77.9593	0.865787	1.48e-24		Os.15829.1.S1_at	LOC_Os02g10120	lipoxygenase, putative, expressed	3066.23	1.3873	0	0	Down	turquoise	182.207	0.667501	1.21e-30		256577_at	AT3G28220	meprin and TRAF homology domain-containing protein / MATH domain-containing protein	1175.99	0.8307	0	0	Up	turquoise	61.9845	-0.823644	2.34e-29		252563_at	AT3G45970	ATEXLA1 (ARABIDOPSIS THALIANA EXPANSIN-LIKE A1)	921.063	0.9735	0	0	Down	blue	3.54832	-0.489767
Os.15789.1.S1_x_at	LOC_Os12g08920	peroxidase precursor, putative, expressed	2583.54	1.9728	0.0005	0	Down	green	10.7845	-0.790761	7.22e-18		Os.15841.1.S1_a_at	LOC_Os11g05290	stress responsive A/B Barrel domain containing protein, expressed	4000.59	1.441	0.0059	0.0006	Down	black	34.6874	0.737217	3.5e-40		248964_at	AT5G45340	CYP707A3; (+)-abscisic acid 8'-hydroxylase/ oxygen binding	2088.64	0.8273	0.0015	0	Up	brown	10.2642	0.881843	2.31e-38		256237_at	AT3G12610	DRT100 (DNA-DAMAGE REPAIR/TOLERATION 100); nucleotide binding / protein binding	1286.45	0.9735	0	0	Down	blue	8.14905	-0.54836
Os.15792.1.S1_at	LOC_Os06g08470	expressed protein	3176.6	1.6725	0.0064	0.0007	Down	turquoise	27.5093	0.590602	1.26e-08		Os.15850.1.S1_at	LOC_Os03g05334	expressed protein	2804.71	0.7174	0	0	Up	green	9.18645	0.224339	0.000661984		265530_at	AT2G06050	OPR3 (OPDA-REDUCTASE 3); 12-oxophytodienoate reductase	1403.33	0.8271	0	0	Up	green	3.8588	0.88733	1.89e-39		248812_at	AT5G47330	palmitoyl protein thioesterase family protein	1260.14	0.9728	0	0	Down	black	1.11818	0.65989
Os.15798.1.S1_at	LOC_Os06g07040	OsIAA20 - Auxin-responsive Aux/IAA gene family member, expressed	1361.18	0.2902	0	0	Up	turquoise	90.9638	-0.818679	5.45e-20		Os.15874.1.A1_at	LOC_Os03g60570	ZOS3-22 - C2H2 zinc finger protein, expressed	3022.89	0.5696	0	0	Up	red	31.6343	-0.572696	3.5e-21		265740_at	AT2G01150	RHA2B (RING-H2 FINGER PROTEIN 2B); protein binding / ubiquitin-protein ligase/ zinc ion binding	2067.45	0.8269	0.0013	0	Up	blue	16.6273	-0.683953	4.99e-17		267028_at	AT2G38470	WRKY33; transcription factor	1798.8	0.9692	0.0002	0	Up	brown	4.42935	0.708662
Os.15803.1.S1_at	LOC_Os02g49950	spotted leaf 11, putative, expressed	2846.92	1.6696	0.0017	0.0002	Down	brown	174.29	0.950429	2.66e-40		Os.15894.1.A1_a_at	LOC_Os01g73170	peroxidase precursor, putative, expressed	4224.19	0.8577	0.0082	0.001	Up	brown	40.5336	0.798574	1.64e-51		266017_at	AT2G18690	unknown protein	2258.04	0.8268	0.0048	0.0002	Up	blue	40.0878	-0.819191	8.29e-29		266835_at	AT2G29990	NDA2 (ALTERNATIVE NAD(P)H DEHYDROGENASE 2); FAD binding / NADH dehydrogenase/ oxidoreductase	2073.14	0.969	0.0038	0.0002	Up	brown	6.88442	0.790464
Os.15822.1.S1_s_at	LOC_Os08g32980	expressed protein	1166.79	0.2337	0	0	Up	blue	56.9845	0.767959	2.32e-16		Os.15898.1.S1_at	LOC_Os09g28580	expressed protein	3825.74	0.7665	0.0007	0.0001	Up	black	3.39018	0.968835	2.37e-138		259553_x_at	AT1G21310	ATEXT3 (EXTENSIN 3); structural constituent of cell wall	1823.41	0.8263	0.0001	0	Up	turquoise	127.033	0.938499	1.51e-53		254011_at	AT4G26370	antitermination NusB domain-containing protein	1945.73	0.9671	0.0034	0.0001	Down	turquoise	28.8044	0.780067
Os.15829.1.S1_at	LOC_Os02g10120	lipoxygenase, putative, expressed	1933.99	0.5142	0	0	Up	black	9.86708	0.801557	1.2e-18		Os.159.1.S1_s_at	LOC_Os03g13210	peroxidase precursor, putative, expressed	1002.28	0.384	0	0	Up	blue	1.10348	-0.3628	1.81e-08		256781_at	AT3G13650	disease resistance response	1635.45	0.8258	0	0	Up	turquoise	79.9033	0.860567	1.33e-34		260602_at	AT1G55920	ATSERAT2;1 (SERINE ACETYLTRANSFERASE 2;1); serine O-acetyltransferase	1652.8	0.9654	0	0	Up	turquoise	9.61281	-0.591497
Os.15841.1.S1_a_at	LOC_Os11g05290	stress responsive A/B Barrel domain containing protein, expressed	1975.29	2.8983	0	0	Down	brown	118.816	0.858857	8.76e-24		Os.15908.1.S1_s_at	LOC_Os01g72330	OsRR4 type-A response regulator, expressed	3500.64	1.027	0.0003	0	Down	turquoise	77.9838	0.916132	2.76e-91		263379_at	AT2G40140	CZF1; transcription factor	1537.47	0.8231	0	0	Up	brown	12.0481	0.898439	7.74e-42		251975_at	AT3G53230	cell division cycle protein 48, putative / CDC48, putative	1839.12	0.9646	0.0003	0	Up	turquoise	1.88115	-0.376204
Os.15864.1.S1_s_at	LOC_Os01g72950	expressed protein	2828.32	1.809	0.0016	0.0001	Down	turquoise	214.614	0.929198	1.37e-34		Os.15938.1.S1_at	LOC_Os03g17790	OsRCI2-5 - Putative low temperature and salt responsive protein, expressed	2437.32	0.4826	0	0	Up	red	20.1855	-0.316565	1.12e-06		266276_at	AT2G29330	TRI (tropinone reductase); binding / catalytic/ oxidoreductase	2322.13	0.8226	0.0056	0.0002	Down	turquoise	170.986	0.988741	3.06e-94		263539_at	AT2G24850	TAT3 (TYROSINE AMINOTRANSFERASE 3); L-tyrosine:2-oxoglutarate aminotransferase/ transaminase	841.27	0.9643	0	0	Up	blue	28.3457	0.790652
Os.15874.1.A1_at	LOC_Os03g60570	ZOS3-22 - C2H2 zinc finger protein, expressed	1966.95	0.2305	0	0	Up	blue	39.6838	0.703027	7.2e-13		Os.15942.5.S1_x_at	LOC_Os04g34600	abscisic stress-ripening, putative, expressed	3747.42	0.9608	0.0004	0	Up	yellow	17.637	-0.0814867	0.221338		262517_at	AT1G17180	ATGSTU25 (GLUTATHIONE S-TRANSFERASE TAU 25); glutathione transferase	2181.66	0.8209	0.0029	0.0001	Up	turquoise	157.654	0.973648	9.75e-74		251221_at	AT3G62550	universal stress protein (USP) family protein	1085.54	0.9637	0	0	Down	turquoise	7.54119	0.529328
Os.15894.1.A1_a_at	LOC_Os01g73170	peroxidase precursor, putative, expressed	2974.19	1.6117	0.0029	0.0003	Down	brown	8.30579	0.544673	2.53e-07		Os.15985.1.S1_at	LOC_Os11g24570	PPR repeat domain containing protein, putative, expressed	3870.91	0.8153	0.001	0.0001	Up	blue	32.976	-0.362446	1.88e-08		246018_at	AT5G10695	unknown protein	2168.92	0.8201	0.0026	0.0001	Up	brown	7.23062	0.813005	4.54e-28		259975_at	AT1G76470	3-beta-hydroxy-delta5-steroid dehydrogenase/ binding / catalytic/ cinnamoyl-CoA reductase	1696.12	0.9635	0	0	Up	turquoise	16.3552	-0.654749
Os.15908.1.S1_s_at	LOC_Os01g72330	OsRR4 type-A response regulator, expressed	2043.35	2.0894	0	0	Down	yellow	8.76372	0.664992	3.14e-11		Os.15991.1.S1_at	LOC_Os01g51860	violaxanthin de-epoxidase, putative, expressed	3964.12	1.2688	0.0048	0.0005	Down	turquoise	179.23	0.929174	3.22e-99		261023_at	AT1G12200	flavin-containing monooxygenase family protein / FMO family protein	2279.39	0.8199	0.0054	0.0002	Up	turquoise	86.4608	0.876292	2.58e-37		264371_at	AT1G12090	ELP (EXTENSIN-LIKE PROTEIN); lipid binding	1692.98	0.9626	0.0004	0	Down	green	11.5768	0.889408
Os.15938.1.S1_at	LOC_Os03g17790	OsRCI2-5 - Putative low temperature and salt responsive protein, expressed	127.869	0.0278	0	0	Up	blue	111.219	0.910946	5.94e-31		Os.15992.1.S1_at	LOC_Os04g58190	dof zinc finger domain containing protein, putative, expressed	1595.72	0.393	0	0	Up	red	30.224	-0.611616	1.11e-24		253842_at	AT4G27860	integral membrane family protein	2246.49	0.819	0.0046	0.0002	Up	turquoise	79.3293	0.854014	1.44e-33		247925_at	AT5G57560	TCH4 (Touch 4); hydrolase, acting on glycosyl bonds / xyloglucan:xyloglucosyl transferase	1500.04	0.9621	0	0	Down	grey	0.368788	0.42416
Os.15940.1.S1_at	LOC_Os06g04600	Brix domain containing protein, putative, expressed	3187.97	0.6857	0.0089	0.0007	Up	green	14.7935	0.816753	7.83e-20		Os.16006.1.S1_s_at	LOC_Os01g65530	RNA recognition motif containing protein, putative, expressed	3893.46	0.656	0.0012	0.0001	Up	blue	55.2322	-0.360664	2.23e-08		257919_at	AT3G23250	MYB15 (MYB DOMAIN PROTEIN 15); DNA binding / transcription factor	1626.99	0.8146	0	0	Up	brown	8.9598	0.839043	2.21e-31		245319_at	AT4G16146	protein_coding	1990.2	0.9615	0.0049	0.0002	Down	turquoise	10.1954	0.587818
Os.15941.2.S1_x_at	LOC_Os01g65510	OsFBX31 - F-box domain containing protein, expressed	3099.14	0.381	0.0065	0.0005	Up	turquoise	84.8382	-0.760024	7.1e-16		Os.16025.1.S1_s_at	LOC_Os06g39960	bZIP transcription factor domain containing protein, expressed	2350.36	1.1635	0	0	Down	turquoise	122.43	0.798823	1.45e-51		251545_at	AT3G58810	MTPA2 (METAL TOLERANCE PROTEIN A2); efflux transmembrane transporter/ inorganic anion transmembrane transporter/ zinc ion transmembrane transporter	2153.27	0.8144	0.0019	0.0001	Down	turquoise	132.102	0.94415	8e-56		256833_at	AT3G22910	calcium-transporting ATPase, plasma membrane-type, putative / Ca(2+)-ATPase, putative (ACA13)	2076.24	0.9612	0.0039	0.0002	Up	brown	3.53641	0.658811
Os.15988.1.S1_at	LOC_Os06g27770	isoflavone reductase homolog IRL, putative, expressed	1949.27	0.4245	0	0	Up	blue	39.457	0.740789	8.98e-15		Os.1606.1.S1_at	LOC_Os04g56430	cysteine-rich receptor-like protein kinase, putative, expressed	2257.71	0.5017	0	0	Up	turquoise	65.6357	0.435595	6.29e-12		246133_at	AT5G20960	AAO1 (ARABIDOPSIS ALDEHYDE OXIDASE 1); aldehyde oxidase/ indole-3-acetaldehyde oxidase	2155.09	0.8134	0.0019	0.0001	Down	turquoise	155.741	0.972275	1.61e-72		261230_at	AT1G20010	TUB5; structural constituent of cytoskeleton	1962.18	0.9612	0.004	0.0002	Down	green	1.91111	0.584245
Os.16012.1.S1_at	LOC_Os12g39080	amino acid permease family protein, putative, expressed	3173.13	1.8615	0.0063	0.0007	Down	blue	45.397	-0.786785	1.36e-17		Os.16067.1.S1_s_at	LOC_Os08g20020	octicosapeptide/Phox/Bem1p, putative, expressed	4098.52	1.0099	0.0094	0.0011	Down	turquoise	73.441	0.859375	1.78e-67		252377_at	AT3G47960	proton-dependent oligopeptide transport (POT) family protein	2107.05	0.81	0.0017	0.0001	Up	green	1.98784	0.770788	1.14e-23		266656_at	AT2G25900	ATCTH; transcription factor	1988.41	0.961	0.0048	0.0002	Down	black	0.613495	-0.575286
Os.16018.1.S1_at	LOC_Os01g63010	universal stress protein domain containing protein, putative, expressed	1547.19	0.286	0	0	Up	blue	30.0892	0.695707	1.56e-12		Os.16139.1.S1_at	LOC_Os02g48080	cysteine-rich receptor-like protein kinase 7 precursor, putative, expressed	2938.09	0.6484	0	0	Up	green	16.6445	-0.412222	1e-10		249567_at	AT5G38020	S-adenosyl-L-methionine:carboxyl methyltransferase family protein	1739.28	0.8098	0.0001	0	Up	turquoise	97.1887	0.889411	7.05e-40		260744_at	AT1G15010	unknown protein	2142.84	0.9597	0.0067	0.0004	Up	turquoise	3.57702	0.360194
Os.16025.1.S1_s_at	LOC_Os06g39960	bZIP transcription factor domain containing protein, expressed	2791.74	1.4726	0.0014	0.0001	Down	turquoise	17.8386	0.568717	5.57e-08		Os.16142.1.S1_at	LOC_Os03g31510	cysteine proteinase inhibitor 8 precursor, putative, expressed	2393.82	0.586	0	0	Up	blue	80.1894	-0.359354	2.52e-08		248392_at	AT5G52050	MATE efflux protein-related	1806.96	0.8094	0.0001	0	Up	green	2.48262	0.823975	2.13e-29		259766_at	AT1G64360	unknown protein	1635.56	0.9595	0.0002	0	Down	turquoise	35.3342	0.774377
Os.16039.1.S1_s_at	LOC_Os02g28720	spotted leaf 11, putative, expressed	3155.65	0.4901	0.0079	0.0007	Up	blue	67.2801	0.822258	2.74e-20		Os.16187.1.S1_at	LOC_Os02g10630	GRAM and C2 domains containing protein, putative, expressed	3868.96	1.1986	0.0029	0.0003	Down	brown	25.1335	0.743544	3.37e-41		248528_at	AT5G50760	auxin-responsive family protein	1778.34	0.8047	0.0002	0	Down	turquoise	157.61	0.973907	5.64e-74		245749_at	AT1G51090	heavy-metal-associated domain-containing protein	1139.47	0.959	0	0	Down	black	0.782924	0.601992
Os.16044.1.S1_at	LOC_Os02g30910	nodulin MtN3 family protein, putative, expressed	155.777	0.026	0	0	Up	yellow	19.6245	-0.782876	2.51e-17		Os.16193.1.S1_at	LOC_Os02g51290	HVA22, putative, expressed	4012.02	0.6463	0.0024	0.0003	Up	turquoise	47.1158	0.917396	5.37e-92		265511_at	AT2G05540	glycine-rich protein	2305.71	0.8045	0.0051	0.0002	Down	turquoise	59.2528	-0.814236	3.25e-28		265342_at	AT2G18300	basic helix-loop-helix (bHLH) family protein	2011.52	0.9589	0.0058	0.0003	Down	turquoise	47.7472	0.852793
Os.16058.1.S1_at	LOC_Os05g03910	RNA polymerase II-associated protein 3, putative, expressed	2717.01	0.466	0.0013	0.0001	Up	pink	11.201	0.891382	7.77e-28		Os.16226.1.S1_s_at	LOC_Os09g07820	exosome complex exonuclease, putative, expressed	4232.61	0.7015	0.0085	0.0011	Up	blue	127.261	-0.35657	3.29e-08		248178_at	AT5G54370	late embryogenesis abundant protein-related / LEA protein-related	2160.25	0.804	0.0019	0.0001	Down	turquoise	140.267	0.955745	2.42e-61		261226_at	AT1G20190	ATEXPA11 (ARABIDOPSIS THALIANA EXPANSIN 11)	1399.26	0.958	0	0	Down	red	2.28935	0.553123
Os.1606.1.S1_at	LOC_Os04g56430	cysteine-rich receptor-like protein kinase, putative, expressed	1873.09	0.3801	0	0	Up	turquoise	99.0176	-0.78845	1.05e-17		Os.16231.1.S1_s_at	LOC_Os04g36890	peptidyl-prolyl cis-trans isomerase, FKBP-type, putative, expressed	3507.69	0.6065	0	0	Up	blue	84.9075	-0.355764	3.55e-08		260408_at	AT1G69880	ATH8 (thioredoxin H-type 8)	2099.8	0.8035	0.0016	0.0001	Up	turquoise	32.1293	0.737304	8.47e-21		266215_at	AT2G06850	EXGT-A1 (ENDOXYLOGLUCAN TRANSFERASE); hydrolase, acting on glycosyl bonds / xyloglucan:xyloglucosyl transferase	1847.66	0.957	0.0004	0	Up	green	0.97234	0.424854
Os.16068.2.S1_at	LOC_Os02g47830	expressed protein	3114.3	0.6774	0.0068	0.0005	Up	turquoise	8.33824	-0.461342	2.13e-05		Os.16233.1.S1_a_at	LOC_Os04g09900	ent-kaurene synthase, chloroplast precursor, putative, expressed	1946.62	0.4879	0	0	Up	brown	11.218	0.710077	3.92e-36		258184_at	AT3G21510	AHP1 (HISTIDINE-CONTAINING PHOSPHOTRANSMITTER 1); histidine phosphotransfer kinase	2173.79	0.803	0.0021	0.0001	Down	turquoise	142.351	0.956649	7.8e-62		250580_at	AT5G07440	GDH2 (GLUTAMATE DEHYDROGENASE 2); ATP binding / glutamate dehydrogenase [NAD(P)+]/ glutamate dehydrogenase/ oxidoreductase	1777.78	0.9562	0.0002	0	Up	turquoise	63.4853	-0.898588
Os.16089.1.A1_at	LOC_Os05g32320	integral membrane transporter family protein, putative, expressed	1735.65	0.3526	0	0	Up	blue	82.835	0.841286	5.38e-22		Os.16245.1.S1_at	LOC_Os03g18200	heat shock protein DnaJ, putative, expressed	3777.36	0.6716	0.0005	0	Up	green	9.06524	0.255257	0.000100562		260399_at	AT1G72520	lipoxygenase, putative	1374.63	0.8012	0	0	Up	green	4.97571	0.933161	1.38e-51		247800_at	AT5G58570	unknown protein	2024.81	0.955	0.0064	0.0003	Down	turquoise	7.31607	0.56595
Os.16105.1.S1_at	LOC_Os10g07450	expressed protein	1592.91	2.452	0	0	Down	turquoise	34.8592	0.682526	5.91e-12		Os.1625.1.S1_at	LOC_Os01g05010	mitochondrial glycoprotein, putative, expressed	3447.32	0.6752	0	0	Up	blue	120.327	-0.354621	3.95e-08		257798_at	AT3G15950	NAI2	1916.78	0.7982	0.0003	0	Up	turquoise	64.2334	0.827025	8.75e-30		258063_at	AT3G14620	CYP72A8; electron carrier/ heme binding / iron ion binding / monooxygenase/ oxygen binding	1870.98	0.9541	0.0005	0	Up	blue	28.7004	0.826284
Os.16119.1.S1_at	LOC_Os03g05310	pheophorbide a oxygenase, chloroplast precursor, putative, expressed	2233.02	0.3584	0.0001	0	Up	black	20.9271	0.943091	4.41e-38		Os.16282.1.A1_at	LOC_Os06g37080	L-ascorbate oxidase precursor, putative, expressed	2867.88	0.7381	0	0	Up	turquoise	2.67761	0.768122	1.89e-45		249599_at	AT5G37990	S-adenosylmethionine-dependent methyltransferase/ methyltransferase	955.948	0.798	0	0	Up	turquoise	107.477	0.906149	1.16e-43		265075_at	AT1G55450	embryo-abundant protein-related	1988.25	0.9538	0.0019	0.0001	Up	blue	40.9342	0.871257
Os.16128.2.S1_at	LOC_Os10g35670	zinc finger, RING-type, putative, expressed	3005.09	0.5243	0.0045	0.0003	Up	turquoise	60.5532	-0.763322	4.49e-16		Os.163.1.S1_at	LOC_Os01g60790	40S ribosomal protein S26, putative, expressed	4017.74	0.587	0.0025	0.0003	Up	blue	149.9	-0.354043	4.17e-08		249545_at	AT5G38030	MATE efflux family protein	1708.19	0.7979	0.0001	0	Up	turquoise	145.781	0.958076	1.24e-62		256793_at	AT3G22160	VQ motif-containing protein	1636.7	0.953	0	0	Up	brown	2.27007	0.605197
Os.16139.1.S1_at	LOC_Os02g48080	cysteine-rich receptor-like protein kinase 7 precursor, putative, expressed	3099.13	1.5968	0.0048	0.0005	Down	yellow	13.3318	0.740569	9.23e-15		Os.16305.1.S1_at	LOC_Os04g10160	cytochrome P450, putative, expressed	1927.06	0.4643	0	0	Up	turquoise	6.89904	0.730456	3.97e-39		252168_at	AT3G50440	MES10 (METHYL ESTERASE 10); hydrolase/ hydrolase, acting on ester bonds / methyl jasmonate esterase	2359.31	0.7963	0.0091	0.0004	Up	turquoise	132.38	-0.945782	1.59e-56		264000_at	AT2G22500	UCP5 (UNCOUPLING PROTEIN 5); binding	2134.87	0.9526	0.0062	0.0004	Up	brown	4.41846	0.693383
Os.16151.1.S1_at	LOC_Os03g12160	leucine-rich repeat family protein, putative, expressed	2898.28	0.502	0.0029	0.0002	Up	blue	56.3649	0.799278	1.76e-18		Os.16317.1.S1_at	LOC_Os04g45480	heat shock protein STI, putative, expressed	3222.36	0.7994	0	0	Up	green	8.89913	-0.456428	4.42e-13		252131_at	AT3G50930	BCS1 (CYTOCHROME BC1 SYNTHESIS); ATP binding / ATPase/ nucleoside-triphosphatase/ nucleotide binding	1100.24	0.7886	0	0	Up	brown	10.8509	0.879232	7.3e-38		256433_at	AT3G10985	SAG20 (SENESCENCE ASSOCIATED GENE 20)	2034.16	0.9521	0.0028	0.0002	Up	red	2.58318	-0.713365
Os.16163.1.S1_at	LOC_Os02g15740	expressed protein	637.579	0.1688	0	0	Up	blue	31.0849	0.688716	3.19e-12		Os.16320.1.S1_at	LOC_Os07g39520	STE_PAK_Ste20_Slob_Wnk.5 - STE kinases include homologs to sterile 7, sterile 11 and sterile 20 from yeast, expressed	4073.16	0.6098	0.0035	0.0004	Up	red	31.1516	-0.51371	1.1e-16		265943_at	AT2G19570	CDA1 (CYTIDINE DEAMINASE 1); cytidine deaminase	2102.7	0.7877	0.0017	0.0001	Up	blue	34.3404	-0.789565	1.68e-25		256633_at	AT3G28340	GATL10 (Galacturonosyltransferase-like 10); polygalacturonate 4-alpha-galacturonosyltransferase/ transferase, transferring hexosyl groups	2033.17	0.9508	0.0028	0.0001	Up	brown	3.87216	0.604773
Os.16164.1.S1_at	LOC_Os06g10530	expressed protein	2205.03	0.2378	0	0	Up	blue	29.2786	0.678325	8.9e-12		Os.16326.1.S1_at	LOC_Os02g17780	ent-kaurene synthase, chloroplast precursor, putative, expressed	3770.06	1.3652	0.0016	0.0001	Down	black	46.9045	0.444369	2.1e-12		249812_at	AT5G23830	MD-2-related lipid recognition domain-containing protein / ML domain-containing protein	903.822	0.7874	0	0	Up	turquoise	150.113	0.963441	6.74e-66		251169_at	AT3G63210	MARD1	2015.87	0.9506	0.006	0.0003	Down	green	0.761995	-0.443522
Os.16193.1.S1_at	LOC_Os02g51290	HVA22, putative, expressed	1487.72	0.3151	0	0	Up	blue	44.0356	0.736356	1.56e-14		Os.16365.1.S1_at	LOC_Os09g32100	expressed protein	3659.72	0.7903	0.0002	0	Up	turquoise	8.66326	0.938325	9.45e-106		248199_at	AT5G54170	protein_coding	2235.78	0.7873	0.0044	0.0002	Up	turquoise	7.47278	-0.540736	5.28e-10		251144_at	AT5G01210	transferase family protein	1390.03	0.9506	0	0	Up	turquoise	41.9922	-0.832549
Os.16218.1.S1_at	LOC_Os06g30370	osMFT1 MFT-Like1 homologous to Mother of FT and TFL1 gene; contains Pfam profile PF01161: Phosphatidylethanolamine-binding protein, expressed	826.86	0.1356	0	0	Up	blue	27.7261	0.668518	2.26e-11		Os.16401.1.S1_at	LOC_Os03g21380	OsCML27 - Calmodulin-related calcium sensor protein, expressed	3513.56	0.6221	0	0	Up	green	13.8577	0.195461	0.00310414		252429_at	AT3G47500	CDF3 (CYCLING DOF FACTOR 3); DNA binding / protein binding / transcription factor	2324.11	0.7849	0.0057	0.0002	Down	grey	0.894004	0.436335	1.22e-06		265918_at	AT2G15090	KCS8 (3-KETOACYL-COA SYNTHASE 8); acyltransferase/ catalytic/ transferase, transferring acyl groups other than amino-acyl groups	1752.31	0.9505	0.0008	0	Down	turquoise	15.0048	0.677795
Os.16235.1.S1_at	LOC_Os02g49140	glycosyltransferase, putative, expressed	2868.4	1.6509	0.0019	0.0002	Down	brown	27.1846	0.647842	1.45e-10		Os.16435.1.S1_at	LOC_Os02g53410	expressed protein	4209.22	0.7046	0.0076	0.0009	Up	blue	9.71442	-0.35148	5.3e-08		252278_at	AT3G49530	anac062 (Arabidopsis NAC domain containing protein 62); transcription factor	2252.62	0.784	0.0047	0.0002	Up	brown	8.43926	0.85879	2.57e-34		261443_at	AT1G28480	GRX480; electron carrier/ protein disulfide oxidoreductase	1343.48	0.9504	0	0	Up	blue	25.2057	0.81905
Os.16282.1.A1_at	LOC_Os06g37080	L-ascorbate oxidase precursor, putative, expressed	1602.78	2.6624	0	0	Down	brown	32.2326	0.683771	5.22e-12		Os.16446.1.S1_at	LOC_Os06g22030	AT hook motif domain containing protein, expressed	3056.75	0.6934	0	0	Up	pink	5.528	-0.255278	0.00010043		259507_at	AT1G43910	AAA-type ATPase family protein	2155.02	0.7835	0.0024	0.0001	Up	blue	36.9641	-0.78973	1.62e-25		254289_at	AT4G22980	protein_coding	1816.31	0.9502	0.0003	0	Up	blue	44.6507	0.896409
Os.16305.1.S1_at	LOC_Os04g10160	cytochrome P450, putative, expressed	3244.05	2.5717	0.008	0.001	Down	yellow	7.36713	0.684641	4.79e-12		Os.165.1.S1_at	LOC_Os12g36880	pathogenesis-related Bet v I family protein, putative, expressed	2360.77	0.5633	0	0	Up	blue	16.4459	-0.350723	5.69e-08		262113_at	AT1G02820	late embryogenesis abundant 3 family protein / LEA3 family protein	2180.6	0.783	0.0022	0.0001	Down	turquoise	14.4467	-0.619114	2.1e-13		252921_at	AT4G39030	EDS5 (ENHANCED DISEASE SUSCEPTIBILITY 5); antiporter/ multidrug efflux pump/ transporter	985.754	0.95	0	0	Up	blue	42.7316	0.876568
Os.16309.1.S1_at	LOC_Os09g25550	pentatricopeptide, putative, expressed	3262.29	2.1879	0.0085	0.001	Down	turquoise	121.478	0.834608	2.26e-21		Os.16532.1.S1_at	LOC_Os03g52370	PIII4 - Proteinase inhibitor II family protein precursor, expressed	1663.98	0.3986	0	0	Up	red	26.6016	-0.696935	2.46e-34		264204_at	AT1G22710	SUC2 (SUCROSE-PROTON SYMPORTER 2); carbohydrate transmembrane transporter/ sucrose transmembrane transporter/ sucrose:hydrogen symporter/ sugar:hydrogen symporter	2357.03	0.7817	0.009	0.0004	Up	turquoise	147.815	-0.965822	1.66e-67		251356_at	AT3G61060	AtPP2-A13 (Arabidopsis thaliana phloem protein 2-A13); carbohydrate binding	2067.85	0.9499	0.0088	0.0004	Down	blue	1.66435	-0.372792
Os.16320.1.S1_at	LOC_Os07g39520	STE_PAK_Ste20_Slob_Wnk.5 - STE kinases include homologs to sterile 7, sterile 11 and sterile 20 from yeast, expressed	3161.15	0.66	0.0081	0.0007	Up	turquoise	80.8907	-0.78744	1.23e-17		Os.16540.1.S1_at	LOC_Os07g06830	gibberellin receptor GID1L2, putative, expressed	3569.53	0.6167	0.0001	0	Up	green	12.8483	-0.290562	8.59e-06		264000_at	AT2G22500	UCP5 (UNCOUPLING PROTEIN 5); binding	2083.46	0.7815	0.0015	0	Up	brown	8.08563	0.839356	2e-31		246744_at	AT5G27760	hypoxia-responsive family protein	1889.47	0.9484	0.0006	0	Up	turquoise	12.0146	-0.605389
Os.16326.1.S1_at	LOC_Os02g17780	ent-kaurene synthase, chloroplast precursor, putative, expressed	1064.9	3.5455	0	0	Down	red	7.30201	0.735876	1.66e-14		Os.16558.1.S1_at	LOC_Os01g73200	peroxidase precursor, putative, expressed	1330.47	0.4603	0	0	Up	yellow	4.02937	-0.065223	0.327926		257216_at	AT3G14990	4-methyl-5(b-hydroxyethyl)-thiazole monophosphate biosynthesis protein, putative	2090.73	0.7802	0.0015	0	Up	turquoise	96.6687	0.893761	8.44e-41		252940_at	AT4G39270	leucine-rich repeat transmembrane protein kinase, putative	2103.91	0.9484	0.0049	0.0003	Up	yellow	3.24938	-0.614181
Os.16365.1.S1_at	LOC_Os09g32100	expressed protein	1851.87	2.9059	0	0	Down	brown	36.4969	0.699801	1.01e-12		Os.16563.1.S1_at	LOC_Os07g38840	expressed protein	3021.81	0.8019	0	0	Up	green	6.38486	0.103608	0.11957		247765_at	AT5G58860	CYP86A1 (CYTOCHROME P450 86 A1); fatty acid (omega-1)-hydroxylase/ oxygen binding	2128.09	0.7775	0.002	0.0001	Up	turquoise	164.557	0.980177	1.39e-80		262381_at	AT1G72900	disease resistance protein (TIR-NBS class), putative	1054.37	0.9483	0	0	Up	brown	6.61763	0.761494
Os.1637.1.S1_at	LOC_Os01g02020	acetyl-CoA acetyltransferase, cytosolic, putative, expressed	2067.89	0.3526	0	0	Up	blue	105.936	0.909191	1.21e-30		Os.16582.1.S1_at	LOC_Os07g42910	cytochrome c oxidase subunit, putative, expressed	3564.3	0.584	0.0001	0	Up	red	28.6736	-0.592034	7.32e-23		252415_at	AT3G47340	ASN1 (GLUTAMINE-DEPENDENT ASPARAGINE SYNTHASE 1); asparagine synthase (glutamine-hydrolyzing)	1657.38	0.7762	0	0	Up	grey	0.445502	0.527485	1.64e-09		254784_at	AT4G12720	NUDT7; ADP-ribose diphosphatase/ NAD or NADH binding / hydrolase/ nucleoside-diphosphatase/ protein homodimerization	2034.17	0.9473	0.0028	0.0002	Up	blue	34.5785	0.837098
Os.16410.1.S1_s_at	LOC_Os06g07820	BSD domain containing protein, expressed	2473.19	0.4135	0.0004	0	Up	blue	73.895	0.842612	4.01e-22		Os.16593.1.S1_at	LOC_Os11g11320	retrotransposon protein, putative, unclassified, expressed	2209.04	1.2754	0	0	Down	yellow	18.7228	-0.061311	0.357829		249971_at	AT5G19110	extracellular dermal glycoprotein-related / EDGP-related	2005.09	0.7754	0.0007	0	Up	blue	6.38741	-0.525367	1.96e-09		250994_at	AT5G02490	heat shock cognate 70 kDa protein 2 (HSC70-2) (HSP70-2)	1321.94	0.9461	0	0	Up	blue	14.7094	0.670331
Os.16422.1.S1_s_at	LOC_Os08g15050	CCT/B-box zinc finger protein, putative, expressed	2037.67	1.8392	0	0	Down	yellow	8.8802	0.639342	2.98e-10		Os.16615.1.S1_at	LOC_Os10g42020	RALFL29 - Rapid ALkalinization Factor RALF family protein precursor, expressed	3541	0.7972	0.0004	0	Down	yellow	22.3513	0.163566	0.0136096		246912_at	AT5G25820	exostosin family protein	2400.23	0.7752	0.0091	0.0004	Down	blue	79.1356	-0.902172	1.06e-42		245196_at	AT1G67750	pectate lyase family protein	1913.18	0.9447	0.0008	0	Up	blue	7.24005	-0.49144
Os.16429.1.S1_at	LOC_Os01g52630	regulator of chromosome condensation, putative, expressed	3002.94	0.3984	0.0044	0.0003	Up	blue	41.9261	0.732957	2.37e-14		Os.16644.1.A1_at	LOC_Os03g63074	Ser/Thr protein phosphatase family protein, expressed	3620.79	0.6315	0.0001	0	Up	brown	80.607	0.918548	1.18e-92		254200_at	AT4G24110	unknown protein	1706.92	0.7745	0.0001	0	Up	blue	64.5911	-0.875079	4.3e-37		258151_at	AT3G18080	BGLU44 (B-S GLUCOSIDASE 44); (R)-amygdalin beta-glucosidase/ 4-methylumbelliferyl-beta-D-glucopyranoside beta-glucosidase/ beta-gentiobiose beta-glucosidase/ cellobiose glucosidase/ esculin beta-glucosidase/ hydrolase, hydrolyzing O-glycosyl compounds	1953.13	0.9445	0.0036	0.0001	Down	red	1.32343	0.594546
Os.16435.1.S1_at	LOC_Os02g53410	expressed protein	2001.21	0.4048	0	0	Up	turquoise	52.6129	-0.692904	2.08e-12		Os.16645.1.A1_at	LOC_Os12g10640	uncharacterized protein ycf45, putative, expressed	2740.15	1.4	0	0	Down	brown	131.499	0.65101	9.39e-29		246099_at	AT5G20230	ATBCB (ARABIDOPSIS BLUE-COPPER-BINDING PROTEIN); copper ion binding / electron carrier	1512.04	0.774	0	0	Up	green	1.61039	0.764735	4.09e-23		255723_at	AT3G29575	AFP3 (ABI FIVE BINDING PROTEIN 3)	2107.76	0.9435	0.005	0.0003	Up	turquoise	6.54997	0.562114
Os.16453.1.S1_at	LOC_Os12g39400	ZOS12-09 - C2H2 zinc finger protein, expressed	1177.68	0.2495	0	0	Up	blue	80.5522	0.852462	4.17e-23		Os.16649.1.S1_at	LOC_Os06g35470	L1P family of ribosomal proteins domain containing protein, expressed	3055.51	0.621	0	0	Up	blue	92.3738	-0.347416	7.71e-08		259878_at	AT1G76790	O-methyltransferase family 2 protein	899.225	0.7729	0	0	Up	blue	26.3183	-0.754186	3.45e-22		263783_at	AT2G46400	WRKY46; transcription factor	1524.67	0.9414	0	0	Up	blue	38.5269	0.881702
Os.16506.1.A1_at	LOC_Os12g01830	staphylococcal nuclease homologue, putative, expressed	2297.08	2.2264	0.0001	0	Down	brown	141.301	0.918911	1.96e-32		Os.16733.1.S1_at	LOC_Os02g15750	expressed protein	3567.05	1.2693	0.0004	0	Down	turquoise	148.821	0.936173	3.96e-104		245208_at	AT5G12330	LRP1 (LATERAL ROOT PRIMORDIUM 1); protein homodimerization	2284.13	0.7717	0.0056	0.0002	Up	turquoise	133.454	0.944522	5.56e-56		253255_at	AT4G34760	auxin-responsive family protein	1860.87	0.9407	0.002	0.0001	Down	green	5.55792	0.778158
Os.1653.1.S1_at	LOC_Os01g02150	sulfated surface glycoprotein 185 precursor, putative, expressed	2452.59	1.7705	0.0003	0	Down	brown	101.295	0.849101	9.2e-23		Os.16786.1.S1_at	LOC_Os02g09250	cytochrome P450 71D10, putative, expressed	4007.54	0.7571	0.0023	0.0002	Up	turquoise	65.3973	0.602086	8.83e-24		264375_at	AT2G25090	CIPK16 (CBL-INTERACTING PROTEIN KINASE 16); ATP binding / kinase/ protein kinase/ protein serine/threonine kinase	2277.17	0.7709	0.0043	0.0002	Down	turquoise	53.7703	0.804845	3.9e-27		258002_at	AT3G28930	AIG2 (AVRRPT2-INDUCED GENE 2)	2001.43	0.9391	0.0021	0.0001	Up	blue	15.0714	0.723379
Os.16532.1.S1_at	LOC_Os03g52370	PIII4 - Proteinase inhibitor II family protein precursor, expressed	719.882	0.4362	0	0	Up	turquoise	63.081	-0.721956	8.75e-14		Os.16891.1.S1_at	LOC_Os03g05900	expressed protein	2578.94	0.8267	0	0	Up	green	11.8742	-0.046759	0.48331		259854_at	AT1G72200	zinc finger (C3HC4-type RING finger) family protein	2241.85	0.7705	0.0035	0.0001	Down	turquoise	117.542	0.922566	3.87e-48		251406_at	AT3G60260	phagocytosis and cell motility protein ELMO1-related	1719.87	0.9386	0.0001	0	Up	brown	7.58549	0.825758
Os.16593.1.S1_at	LOC_Os11g11320	retrotransposon protein, putative, unclassified, expressed	2372.73	2.9575	0.0002	0	Down	turquoise	60.9327	0.758271	9.04e-16		Os.16899.1.S1_at	LOC_Os07g30150	phosphoribosyl transferase, putative, expressed	3034.82	1.1076	0	0	Down	brown	2.70898	0.865359	1.91e-69		266419_at	AT2G38760	ANNAT3 (ANNEXIN ARABIDOPSIS 3); calcium ion binding / calcium-dependent phospholipid binding	2049.43	0.7693	0.0011	0	Up	grey	0.38199	-0.0763638	0.419357		253257_at	AT4G34390	XLG2 (extra-large GTP-binding protein 2); guanyl nucleotide binding / signal transducer	2105.65	0.9385	0.0049	0.0003	Up	blue	53.656	0.932524
Os.16597.1.S1_s_at	LOC_Os07g44950	bZIP transcription factor domain containing protein, expressed	3115.27	0.5098	0.0069	0.0006	Up	pink	11.3203	0.895337	2.05e-28		Os.16903.1.A1_at	LOC_Os05g06920	relA-SpoT like protein RSH4, putative, expressed	2634.92	1.3204	0	0	Down	turquoise	203.37	-0.0662349	0.320461		250702_at	AT5G06730	peroxidase, putative	2147.21	0.7672	0.0023	0.0001	Up	turquoise	139.44	0.952772	8.49e-60		264751_at	AT1G23020	FRO3; ferric-chelate reductase	1900.71	0.9373	0.0007	0	Up	turquoise	26.7226	0.763511
Os.1660.1.S1_at	LOC_Os01g02200	armadillo/beta-catenin repeat family protein, putative, expressed	3113.99	0.5556	0.0068	0.0005	Up	blue	35.0381	0.726068	5.41e-14		Os.16906.1.S1_at	LOC_Os04g50110	RNA recognition motif containing protein, putative, expressed	2659.74	1.3096	0	0	Down	brown	167.186	0.855849	2.35e-66		257946_at	AT3G21710	unknown protein	2035.69	0.7672	0.0009	0	Down	turquoise	162.401	0.97709	4.22e-77		257216_at	AT3G14990	4-methyl-5(b-hydroxyethyl)-thiazole monophosphate biosynthesis protein, putative	1920.62	0.9352	0.0008	0	Up	turquoise	6.61838	-0.552392
Os.16615.1.S1_at	LOC_Os10g42020	RALFL29 - Rapid ALkalinization Factor RALF family protein precursor, expressed	2378.47	2.1417	0.0002	0	Down	yellow	6.71979	0.581748	2.33e-08		Os.16922.1.S1_at	LOC_Os09g33530	expressed protein	2840.82	0.6661	0	0	Up	green	11.4734	0.176316	0.0077517		252638_at	AT3G44540	FAR4 (FATTY ACID REDUCTASE 4); binding / catalytic/ oxidoreductase, acting on the CH-CH group of donors	2178.33	0.7644	0.0022	0.0001	Down	turquoise	165.981	0.981499	3.02e-82		262671_at	AT1G76040	CPK29; ATP binding / calcium ion binding / calmodulin-dependent protein kinase/ kinase/ protein kinase	1313.85	0.9349	0	0	Up	brown	7.07173	0.787303
Os.16644.1.A1_at	LOC_Os03g63074	Ser/Thr protein phosphatase family protein, expressed	2532.13	0.3986	0.0005	0	Up	blue	12.792	0.507767	2.08e-06		Os.16933.1.S1_at	LOC_Os01g61990	ankyrin repeat-containing protein, putative, expressed	4092.87	0.7005	0.0039	0.0004	Up	red	16.4611	-0.519252	4.51e-17		262135_at	AT1G78080	RAP2.4 (related to AP2 4); DNA binding / transcription factor	2185.14	0.7636	0.003	0.0001	Up	blue	8.77648	-0.601729	1.44e-12		247594_at	AT5G60800	heavy-metal-associated domain-containing protein	1973.49	0.9347	0.0017	0.0001	Up	blue	44.5945	0.87869
Os.16645.1.A1_at	LOC_Os12g10640	uncharacterized protein ycf45, putative, expressed	3071.69	1.9689	0.0043	0.0004	Down	turquoise	215.542	0.936121	3.13e-36		Os.16958.1.S1_at	LOC_Os07g08300	major facilitator superfamily antiporter, putative, expressed	3296.27	1.2698	0.0001	0	Down	yellow	6.16492	0.0275313	0.679908		262608_at	AT1G14120	2-oxoglutarate-dependent dioxygenase, putative	1516.49	0.761	0	0	Up	turquoise	64.0304	0.820324	6.03e-29		249494_at	AT5G39050	transferase/ transferase, transferring acyl groups other than amino-acyl groups	895.345	0.9337	0	0	Up	blue	14.9862	0.710175
Os.16659.1.S2_at	LOC_Os03g49430	pre-mRNA-splicing factor, putative, expressed	2106.39	0.3084	0	0	Up	pink	11.7751	0.892852	4.76e-28		Os.16966.1.S1_s_at	LOC_Os11g13850	rieske domain containing protein, expressed	3326.58	1.3376	0.0001	0	Down	turquoise	226.195	0.282708	1.53e-05		259410_at	AT1G13340	unknown protein	2310.37	0.7577	0.0068	0.0003	Up	blue	71.3153	-0.898657	6.91e-42		265066_at	AT1G03870	FLA9 (FASCICLIN-LIKE ARABINOOGALACTAN 9)	1365.27	0.9327	0	0	Down	green	8.87746	0.847222
Os.16733.1.S1_at	LOC_Os02g15750	expressed protein	1905.63	2.2054	0	0	Down	turquoise	128.987	0.850164	7.18e-23		Os.16968.1.S1_at	LOC_Os03g03990	signal recognition particle 43 kDa protein, chloroplast precursor, putative, expressed	2220.87	1.5162	0	0	Down	brown	143.602	0.826181	5.52e-58		254326_at	AT4G22610	protease inhibitor/seed storage/lipid transfer protein (LTP) family protein	1300.16	0.7569	0	0	Up	turquoise	103.475	0.903085	6.42e-43		252373_at	AT3G48090	EDS1 (enhanced disease susceptibility 1); lipase/ signal transducer/ triacylglycerol lipase	1906.55	0.932	0.0007	0	Up	blue	27.4597	0.778743
Os.16743.2.A1_at	LOC_Os12g01940	expressed protein	2864.65	0.6301	0.0026	0.0002	Up	green	11.1218	0.789415	8.97e-18		Os.16977.1.S1_at	LOC_Os04g46170	ubiquitin carboxyl-terminal hydrolase, family 1, putative, expressed	4127.95	0.7223	0.0048	0.0006	Up	blue	62.8341	-0.34627	8.56e-08		253172_at	AT4G35060	heavy-metal-associated domain-containing protein / copper chaperone (CCH)-related	2350.44	0.7546	0.0066	0.0003	Down	blue	45.339	-0.832336	1.78e-30		247554_at	AT5G61010	ATEXO70E2 (EXOCYST SUBUNIT EXO70 FAMILY PROTEIN E2); protein binding	1815.92	0.9294	0.0003	0	Up	blue	49.3199	0.904689
Os.16772.1.S1_at	LOC_Os08g27010	APE1, putative, expressed	2667.15	1.5756	0.0007	0.0001	Down	turquoise	207.277	0.91502	1.08e-31		Os.16997.1.S1_at	LOC_Os03g07960	expressed protein	1976.29	1.2827	0	0	Down	turquoise	63.1646	0.765039	6.87e-45		254066_at	AT4G25480	DREB1A (DEHYDRATION RESPONSE ELEMENT B1A); DNA binding / transcription activator/ transcription factor	2002.66	0.7546	0.0007	0	Up	grey	0.618584	-0.450058	5.06e-07		246401_at	AT1G57560	AtMYB50 (myb domain protein 50); DNA binding / transcription factor	1169.1	0.9292	0	0	Up	brown	8.50308	0.829763
Os.1678.1.S1_at	LOC_Os01g07420	hydrolase, alpha/beta fold family protein, putative, expressed	3009.95	1.2866	0.0034	0.0003	Down	brown	111.059	0.858118	1.05e-23		Os.16999.1.A1_at	LOC_Os03g24950	expressed protein	2594.8	1.2991	0	0	Down	yellow	4.93028	-0.0741698	0.265775		245422_at	AT4G17470	palmitoyl protein thioesterase family protein	1405.55	0.7472	0	0	Up	turquoise	23.0741	-0.67544	1.68e-16		258552_at	AT3G07010	pectate lyase family protein	1467.8	0.9292	0	0	Down	green	8.92688	0.851927
Os.16807.1.S1_at	LOC_Os08g15060	ATP binding protein, putative, expressed	2903.25	2.1104	0.0022	0.0002	Down	brown	48.6312	0.754203	1.57e-15		Os.170.1.S1_at	LOC_Os01g64110	glycosyl hydrolase, putative, expressed	1776.76	0.5249	0	0	Up	blue	13.5695	-0.345982	8.79e-08		262360_at	AT1G73080	PEPR1 (PEP1 receptor 1); ATP binding / kinase/ protein binding / protein serine/threonine kinase	2167.64	0.7397	0.0026	0.0001	Up	brown	4.27686	0.710775	8.11e-19		261027_at	AT1G01340	ATCNGC10 (CYCLIC NUCLEOTIDE GATED CHANNEL 10); calmodulin binding / cyclic nucleotide binding / ion channel	2073.51	0.928	0.0038	0.0002	Up	blue	63.2833	0.95983
Os.16827.2.S1_at	LOC_Os03g18820	glycosyltransferase, putative, expressed	2254.68	1.7613	0.0001	0	Down	brown	124.23	0.894979	2.31e-28		Os.17002.1.S1_at	LOC_Os01g26039	expressed protein	2756.62	1.1976	0	0	Down	turquoise	174.16	0.670662	5.08e-31		265560_at	AT2G05520	GRP-3 (GLYCINE-RICH PROTEIN 3)	1813.32	0.7383	0.0001	0	Up	turquoise	120.85	-0.931464	5.34e-51		250670_at	AT5G06860	PGIP1 (POLYGALACTURONASE INHIBITING PROTEIN 1); protein binding	1560.75	0.9275	0	0	Up	black	1.84817	0.738659
Os.16854.1.S1_at	LOC_Os04g52500	lecithine cholesterol acyltransferase, putative, expressed	3095.04	0.4356	0.0063	0.0005	Up	blue	69.0381	0.824739	1.69e-20		Os.17020.1.S1_x_at	LOC_Os08g29570	pleiotropic drug resistance protein 3, putative, expressed	1748.15	0.4885	0	0	Up	red	14.0089	-0.617493	2.97e-25		258189_at	AT3G17860	JAZ3 (JASMONATE-ZIM-DOMAIN PROTEIN 3)	2237.33	0.7371	0.0044	0.0002	Up	grey	0.209441	-0.259303	0.00533784		260943_at	AT1G45145	ATTRX5; oxidoreductase, acting on sulfur group of donors, disulfide as acceptor	2156.95	0.9273	0.0074	0.0005	Up	brown	1.94321	0.591688
Os.16862.1.S1_at	LOC_Os03g02610	glycosyl hydrolases family 16 protein, protein, expressed	3061.95	1.8717	0.0041	0.0004	Down	brown	67.1484	0.791861	6.04e-18		Os.17036.1.S1_x_at	LOC_Os05g03620	TKL_IRAK_CR4L.4 - The CR4L subfamily has homology with Crinkly4, expressed	3593.62	0.6941	0.0001	0	Up	red	27.8712	-0.343785	1.07e-07		246235_at	AT4G36830	GNS1/SUR4 membrane family protein	2039.19	0.7353	0.001	0	Up	grey	0.466141	-0.447201	6.1e-07		266752_at	AT2G47000	ABCB4 (ATP BINDING CASSETTE SUBFAMILY B4); ATPase, coupled to transmembrane movement of substances / xenobiotic-transporting ATPase	1926.43	0.9251	0.0009	0	Up	turquoise	76.127	-0.939983
Os.16879.1.S1_at	LOC_Os06g20820	expressed protein	3187.02	0.8633	0.0089	0.0007	Up	blue	8.77236	0.436754	6.39e-05		Os.17054.1.S1_at	LOC_Os03g14310	expressed protein	3893.48	1.0622	0.0032	0.0003	Down	yellow	56.0782	-0.416825	5.92e-11		250690_at	AT5G06530	ABC transporter family protein	2370.75	0.7345	0.0096	0.0005	Up	turquoise	97.5402	-0.89615	2.53e-41		254416_at	AT4G21380	ARK3 (A. THALIANA RECEPTOR KINASE 3); kinase/ transmembrane receptor protein serine/threonine kinase	1875.21	0.9244	0.0005	0	Up	blue	16.7808	0.701091
Os.16891.1.S1_at	LOC_Os03g05900	expressed protein	1269.11	0.3165	0	0	Up	blue	22.5299	0.647332	1.51e-10		Os.17070.1.S1_at	LOC_Os04g36054	auxin response factor 9, putative, expressed	3639.06	1.215	0.0007	0.0001	Down	brown	24.0338	0.450393	9.72e-13		252364_at	AT3G48450	nitrate-responsive NOI protein, putative	2321.16	0.7327	0.0073	0.0003	Up	blue	70.5112	-0.899554	4.31e-42		267083_at	AT2G41100	TCH3 (TOUCH 3); calcium ion binding	1862.75	0.9244	0.0004	0	Up	blue	16.7078	0.717914
Os.16899.1.S1_at	LOC_Os07g30150	phosphoribosyl transferase, putative, expressed	927.032	3.9484	0	0	Down	brown	35.075	0.705641	5.43e-13		Os.17075.1.S1_at	LOC_Os03g55970	uncharacterized protein ycf44, putative, expressed	3164.45	1.2012	0	0	Down	brown	99.5288	0.439911	3.68e-12		264280_at	AT1G61820	BGLU46 (BETA GLUCOSIDASE 46); catalytic/ cation binding / hydrolase, hydrolyzing O-glycosyl compounds	2265.54	0.7283	0.005	0.0002	Up	turquoise	127.801	0.935671	1.73e-52		258786_at	AT3G11820	SYP121 (SYNTAXIN OF PLANTS 121); SNAP receptor/ protein anchor	2046.17	0.9231	0.0031	0.0002	Up	brown	9.20982	0.860256
Os.16902.1.S1_at	LOC_Os02g41780	transporter-related, putative, expressed	1165.04	2.2951	0	0	Down	brown	165.406	0.941318	1.37e-37		Os.17076.1.S1_at	LOC_Os09g10340	cytochrome P450, putative, expressed	1067.49	1.3165	0	0	Down	brown	17.9558	0.758311	1.08e-43		245319_at	AT4G16146	protein_coding	2179.32	0.7257	0.0029	0.0001	Up	turquoise	7.8357	-0.506881	8.68e-09		245365_at	AT4G17720	RNA recognition motif (RRM)-containing protein	2192.63	0.9223	0.0099	0.0007	Up	brown	3.48194	0.654368
Os.16903.1.A1_at	LOC_Os05g06920	relA-SpoT like protein RSH4, putative, expressed	2021.95	3.6102	0	0	Down	turquoise	5.60733	0.418324	0.000138274		Os.171.1.S1_at	LOC_Os01g47070	glycosyl hydrolase, putative, expressed	1416.17	0.4846	0	0	Up	green	8.37177	-0.399538	4.14e-10		253614_at	AT4G30350	heat shock protein-related	2193.32	0.7228	0.0032	0.0001	Up	grey	0.401709	-0.605913	9.15e-13		266119_at	AT2G02100	LCR69 (LOW-MOLECULAR-WEIGHT CYSTEINE-RICH 69); peptidase inhibitor	1767.78	0.9205	0.0009	0	Down	turquoise	17.884	-0.672316
Os.16906.1.S1_at	LOC_Os04g50110	RNA recognition motif containing protein, putative, expressed	2114.06	2.1399	0	0	Down	turquoise	246.412	0.962514	8.13e-45		Os.17112.1.S1_at	LOC_Os03g18030	leucoanthocyanidin dioxygenase, putative, expressed	2531.81	0.6647	0	0	Up	green	5.84039	-0.110476	0.0968356		264893_at	AT1G23140	C2 domain-containing protein	2065.76	0.7204	0.0011	0	Down	blue	9.40672	-0.600618	1.62e-12		252367_at	AT3G48360	BT2 (BTB AND TAZ DOMAIN PROTEIN 2); protein binding / transcription factor/ transcription regulator	1982.75	0.9202	0.0047	0.0002	Down	blue	14.6224	0.681883
Os.16914.1.S2_at	LOC_Os02g27400	OsFBX49 - F-box domain containing protein, expressed	2366.02	0.466	0.0002	0	Up	green	7.57911	0.741775	7.93e-15		Os.17129.1.S1_at	LOC_Os04g38640	OsDegp5 - Putative Deg protease homologue, expressed	3813.5	1.2648	0.002	0.0002	Down	turquoise	198.712	0.620546	1.49e-25		248551_at	AT5G50200	WR3 (WOUND-RESPONSIVE 3); nitrate transmembrane transporter	1293.28	0.7184	0	0	Down	blue	47.3555	-0.836388	5.11e-31		265656_at	AT2G13820	protease inhibitor/seed storage/lipid transfer protein (LTP) family protein	1864.94	0.9202	0.0004	0	Up	turquoise	69.767	-0.90556
Os.16922.1.S1_at	LOC_Os09g33530	expressed protein	2619.63	0.4484	0.0008	0	Up	blue	16.9237	0.604089	4.76e-09		Os.17130.1.S1_at	LOC_Os04g57540	adenylate kinase, putative, expressed	3984.03	0.6017	0.002	0.0002	Up	green	23.5868	0.418379	4.94e-11		265481_at	AT2G15960	unknown protein	2036.18	0.7183	0.0009	0	Up	turquoise	79.6178	-0.865134	2.36e-35		248686_at	AT5G48540	33 kDa secretory protein-related	1083.56	0.92	0	0	Up	red	0.746071	0.729725
Os.16934.1.S1_at	LOC_Os04g38480	BRASSINOSTEROID INSENSITIVE 1-associated receptor kinase 1 precursor, putative, expressed	3299.19	2.0938	0.0098	0.0012	Down	yellow	22.3553	0.832771	3.32e-21		Os.17149.2.S1_x_at	LOC_Os03g60910	PPR repeat domain containing protein, putative, expressed	3386.34	0.9891	0.0002	0	Down	purple	3.53997	0.0497428	0.455804		248138_at	AT5G54960	PDC2 (pyruvate decarboxylase-2); carboxy-lyase/ catalytic/ magnesium ion binding / pyruvate decarboxylase/ thiamin pyrophosphate binding	1613.44	0.7156	0	0	Up	grey	2.67542	-0.835052	7.74e-31		260560_at	AT2G43590	chitinase, putative	2166.89	0.9196	0.0081	0.0005	Up	grey	0.354786	0.65213
Os.16968.1.S1_at	LOC_Os03g03990	signal recognition particle 43 kDa protein, chloroplast precursor, putative, expressed	2599.29	1.9489	0.0005	0	Down	turquoise	212.305	0.939166	5.17e-37		Os.17158.1.S1_at	LOC_Os01g70490	potassium transporter, putative, expressed	1162.86	0.443	0	0	Up	red	10.0655	-0.606302	3.56e-24		253073_at	AT4G37410	CYP81F4; electron carrier/ heme binding / iron ion binding / monooxygenase/ oxygen binding	833.775	0.7146	0	0	Up	turquoise	95.8643	0.88405	8.57e-39		258468_at	AT3G06070	unknown protein	1658.89	0.9185	0.0003	0	Down	turquoise	19.4944	0.693875
Os.16973.1.S1_at	LOC_Os02g35830	extracellular ligand-gated ion channel, putative, expressed	2300.82	0.474	0.0001	0	Up	blue	54.802	0.76676	2.76e-16		Os.17164.1.S1_s_at	LOC_Os02g32970	hydrolase, alpha/beta fold family protein, putative, expressed	3837.62	0.5716	0.0008	0.0001	Up	blue	15.1838	-0.34596	8.81e-08		265025_at	AT1G24575	unknown protein	2358.85	0.7131	0.009	0.0004	Up	grey	0.134324	-0.302742	0.00106052		256911_at	AT3G24090	glutamine-fructose-6-phosphate transaminase (isomerizing)/ sugar binding / transaminase	1965.94	0.9177	0.0016	0.0001	Up	blue	25.7188	0.765408
Os.16987.1.S1_at	LOC_Os04g47700	expressed protein	1495.77	0.228	0	0	Up	greenyellow	3.84345	0.83074	5.05e-21		Os.17177.1.S1_at	LOC_Os02g36940	uncharacterized Cys-rich domain containing protein, putative, expressed	3790.4	0.6684	0.0006	0	Up	blue	20.0465	-0.342783	1.17e-07		247013_at	AT5G67480	BT4 (BTB AND TAZ DOMAIN PROTEIN 4); protein binding / transcription regulator	2292.83	0.7116	0.0047	0.0002	Down	turquoise	1.8675	-0.336979	0.000246247		254447_at	AT4G20860	FAD-binding domain-containing protein	1135.41	0.9175	0	0	Up	pink	1.05461	0.39043
Os.170.1.S1_at	LOC_Os01g64110	glycosyl hydrolase, putative, expressed	1749.84	2.6689	0	0	Down	yellow	15.0385	0.770909	1.52e-16		Os.17180.1.S1_at	LOC_Os08g43390	cytochrome P450, putative, expressed	2086.27	1.6383	0	0	Down	turquoise	120.533	0.312303	1.59e-06		265680_at	AT2G32150	haloacid dehalogenase-like hydrolase family protein	2207.53	0.7111	0.0036	0.0001	Up	grey	0.486893	0.389338	1.86e-05		267288_at	AT2G23680	stress-responsive protein, putative	2139.36	0.9164	0.0065	0.0004	Up	blue	45.7827	0.909464
Os.170.3.S1_at	LOC_Os01g64120	2Fe-2S iron-sulfur cluster binding domain containing protein, expressed	1587.18	0.3789	0	0	Up	blue	5.00055	0.454609	2.9e-05		Os.17181.1.S1_at	LOC_Os07g32010	UDP-glucoronosyl and UDP-glucosyl transferase domain containing protein, expressed	3832.62	0.6033	0.0007	0.0001	Up	blue	41.9509	-0.339265	1.61e-07		267612_at	AT2G26690	nitrate transporter (NTP2)	2034.77	0.708	0.0009	0	Up	turquoise	70.1975	-0.840998	1.18e-31		253779_at	AT4G28490	HAE (HAESA); ATP binding / kinase/ protein kinase/ protein serine/threonine kinase	1552.55	0.9164	0	0	Up	brown	9.38952	0.86065
Os.17002.1.S1_at	LOC_Os01g26039	expressed protein	2264.45	0.4594	0.0001	0	Up	black	13.7666	0.865938	1.42e-24		Os.17184.1.S1_at	LOC_Os10g31856	midasin-related, putative, expressed	3172.55	0.648	0	0	Up	blue	99.8545	-0.339174	1.62e-07		245244_at	AT1G44350	ILL6; IAA-amino acid conjugate hydrolase/ metallopeptidase	1879.96	0.7026	0.0002	0	Up	green	3.64823	0.892497	1.58e-40		253480_at	AT4G31840	plastocyanin-like domain-containing protein	1946.05	0.9153	0.0012	0.0001	Up	turquoise	41.5592	-0.791214
Os.17047.1.A1_at	LOC_Os07g18230	lectin-like receptor kinase, putative, expressed	1799.77	3.0094	0	0	Down	purple	8.54489	0.901184	2.57e-29		Os.17189.1.S1_at	LOC_Os05g44070	ras-related protein, putative, expressed	4082.79	1.0093	0.0087	0.001	Down	turquoise	7.33664	0.299979	4.2e-06		247280_at	AT5G64260	EXL2 (EXORDIUM LIKE 2)	1918.66	0.7017	0.0003	0	Up	turquoise	40.3417	0.761382	8.15e-23		252053_at	AT3G52400	SYP122 (SYNTAXIN OF PLANTS 122); SNAP receptor	1796.97	0.9145	0.0002	0	Up	blue	25.5968	0.793343
Os.17049.1.S1_at	LOC_Os05g43560	AGAP007115-PA, putative, expressed	3179.7	0.6924	0.0086	0.0007	Up	green	19.1436	0.884679	6.66e-27		Os.17201.1.S1_at	LOC_Os07g38810	lectin receptor-type protein kinase, putative, expressed	3625.92	0.7535	0.0002	0	Up	green	9.63339	0.0403686	0.54511		261713_at	AT1G32640	MYC2; DNA binding / transcription activator/ transcription factor	1130.03	0.6989	0	0	Up	green	2.31268	0.798187	2.09e-26		248134_at	AT5G54860	integral membrane transporter family protein	2128.73	0.9139	0.0059	0.0004	Up	blue	32.3576	0.827451
Os.17058.1.S1_at	LOC_Os06g47800	disease resistance protein RGA3, putative, expressed	1424.87	3.0518	0	0	Down	turquoise	49.7128	0.725886	5.52e-14		Os.17213.1.S1_x_at	LOC_Os02g17970	AGC_PKA/PKG_like.1 - ACG kinases include homologs to PKA, PKG and PKC, expressed	4013.05	1.2202	0.0062	0.0007	Down	black	39.767	0.00283937	0.966066		254158_at	AT4G24380	unknown protein	1765.52	0.6983	0.0001	0	Up	green	3.39485	0.870873	2.44e-36		263664_at	AT1G04250	AXR3 (AUXIN RESISTANT 3); transcription factor	1919.79	0.9123	0.0008	0	Up	red	0.66457	0.432222
Os.17065.1.S1_at	LOC_Os03g29850	metal cation transporter, putative, expressed	2335.81	2.7741	0.0001	0	Down	blue	5.48331	-0.423398	0.000112321		Os.17219.2.S1_s_at	LOC_Os11g09680	expressed protein	3858.15	1.3016	0.0027	0.0003	Down	brown	47.4288	0.611353	1.17e-24		246197_at	AT4G37010	caltractin, putative / centrin, putative	2329.48	0.6977	0.0058	0.0003	Down	turquoise	158.526	0.972727	6.49e-73		255543_at	AT4G01870	tolB protein-related	647.428	0.9118	0	0	Up	turquoise	26.7087	-0.740849
Os.17070.1.S1_at	LOC_Os04g36054	auxin response factor 9, putative, expressed	2305.06	2.2784	0.0001	0	Down	brown	49.4871	0.752289	2.03e-15		Os.17227.1.S1_at	LOC_Os01g69060	hydrolase, alpha/beta fold family domain containing protein, expressed	3769.44	1.2519	0.0016	0.0001	Down	brown	165.345	0.857159	9.08e-67		247059_at	AT5G66690	UGT72E2; UDP-glycosyltransferase/ coniferyl-alcohol glucosyltransferase/ transferase, transferring glycosyl groups	2115	0.6976	0.0015	0	Down	turquoise	161.281	0.977337	2.31e-77		258984_at	AT3G08970	ATERDJ3A; oxidoreductase	1859.8	0.9114	0.0004	0	Up	blue	19.52	0.769619
Os.17090.1.S1_at	LOC_Os03g56580	no apical meristem protein, putative, expressed	2782.71	2.1022	0.0013	0.0001	Down	yellow	10.7008	0.714052	2.15e-13		Os.1723.1.S1_at	LOC_Os01g18220	expressed protein	3482.32	0.7948	0	0	Up	green	24.1675	-0.104186	0.117509		260451_at	AT1G72360	ethylene-responsive element-binding protein, putative	2165.5	0.6958	0.002	0.0001	Down	blue	76.4512	-0.895914	2.85e-41		251643_at	AT3G57550	AGK2 (GUANYLATE KINASE); guanylate kinase	1980.61	0.9111	0.0018	0.0001	Up	brown	5.84777	0.782468
Os.17108.1.S1_at	LOC_Os12g38170	osmotin, putative, expressed	1578.85	1.9467	0	0	Down	turquoise	77.252	0.763315	4.49e-16		Os.17232.1.S1_at	LOC_Os04g51300	peroxidase precursor, putative, expressed	2027.98	1.6197	0	0	Down	brown	151.533	0.557471	6.18e-20		249606_at	AT5G37260	RVE2 (REVEILLE 2); DNA binding / transcription factor	1804.51	0.6953	0.0001	0	Up	grey	0.588901	-0.159587	0.0898792		261378_at	AT1G18890	ATCDPK1 (CALCIUM-DEPENDENT PROTEIN KINASE 1); calmodulin-dependent protein kinase/ kinase/ protein kinase	2130.22	0.911	0.006	0.0004	Up	brown	7.51698	0.803178
Os.17112.1.S1_at	LOC_Os03g18030	leucoanthocyanidin dioxygenase, putative, expressed	1774.74	0.271	0	0	Up	blue	42.7013	0.728721	3.95e-14		Os.17238.1.S1_at	LOC_Os04g53380	expressed protein	3395.39	0.651	0	0	Up	blue	112.391	-0.339	1.65e-07		264663_at	AT1G09970	LRR XI-23; ATP binding / kinase/ protein kinase/ protein serine/threonine kinase	2023.01	0.6951	0.0008	0	Up	blue	53.8163	-0.859453	2.02e-34		262085_at	AT1G56060	unknown protein	1387.62	0.9094	0	0	Up	blue	8.59926	0.591645
Os.17129.1.S1_at	LOC_Os04g38640	OsDegp5 - Putative Deg protease homologue, expressed	3076.35	1.5411	0.0043	0.0005	Down	turquoise	204.459	0.9212	6.89e-33		Os.17269.1.S1_at	LOC_Os01g23740	OsPDIL2-2 protein disulfide isomerase PDIL2-2, expressed	3976.93	0.6178	0.002	0.0002	Up	blue	83.0103	-0.338751	1.69e-07		253859_at	AT4G27657	unknown protein	1686.52	0.6938	0	0	Up	grey	0.159107	0.0782161	0.408133		248282_at	AT5G52900	unknown protein	2090.66	0.9091	0.0044	0.0003	Up	turquoise	3.87533	0.471219
Os.17133.1.S1_at	LOC_Os03g43990	BTBN8 - Bric-a-Brac, Tramtrack, Broad Complex BTB domain with non-phototropic hypocotyl 3 NPH3 and coiled-coil domains, expressed	1801.75	2.33	0	0	Down	brown	101.659	0.871628	3.05e-25		Os.17271.1.S1_at	LOC_Os12g07310	citrate-binding protein precursor, putative, expressed	2425.23	0.593	0	0	Up	black	0.977139	0.469071	8.06e-14		246620_at	AT5G36220	CYP81D1 (CYTOCHROME P450 81D1); electron carrier/ heme binding / iron ion binding / monooxygenase/ oxygen binding	2245.28	0.692	0.0046	0.0002	Up	turquoise	34.2839	-0.741211	4.13e-21		253125_at	AT4G36040	DNAJ heat shock N-terminal domain-containing protein (J11)	1443.59	0.906	0	0	Up	black	0.299383	-0.442379
Os.17136.1.S1_at	LOC_Os03g51920	peptidase, M50 family, putative, expressed	557.795	0.106	0	0	Up	black	13.127	0.857227	1.31e-23		Os.17273.1.S1_at	LOC_Os05g27010	peptide transporter PTR3-A, putative, expressed	2839.82	0.6082	0	0	Up	turquoise	85.4998	0.886319	3.54e-77		266464_at	AT2G47800	ATMRP4 (ARABIDOPSIS THALIANA MULTIDRUG RESISTANCE-ASSOCIATED PROTEIN 4); ATPase, coupled to transmembrane movement of substances / folic acid transporter	2229.9	0.6919	0.0043	0.0002	Up	grey	0.495184	-0.421509	3.01e-06		262254_at	AT1G53920	GLIP5; carboxylesterase/ lipase	2038.78	0.9053	0.0029	0.0002	Up	black	1.26449	0.617559
Os.17147.1.S1_x_at	LOC_Os06g12310	aquaporin protein, putative, expressed	621.048	7.3324	0	0	Down	brown	30.5174	0.67927	8.12e-12		Os.17282.1.S1_at	LOC_Os11g08670	NAD kinase, putative, expressed	3865.03	1.1728	0.0028	0.0003	Down	turquoise	179.638	0.699193	1.23e-34		245209_at	AT5G12340	unknown protein	1616.73	0.6904	0	0	Up	blue	88.5839	-0.92744	1.17e-49		261032_at	AT1G17430	hydrolase, alpha/beta fold family protein	1953.62	0.9053	0.0013	0.0001	Up	green	1.14639	0.538266
Os.17164.1.S1_s_at	LOC_Os02g32970	hydrolase, alpha/beta fold family protein, putative, expressed	2878.03	0.5566	0.0027	0.0002	Up	blue	17.534	0.660594	4.68e-11		Os.17286.1.S1_at	LOC_Os03g21060	No apical meristem protein, putative, expressed	2371.83	0.5975	0	0	Up	green	18.0044	-0.139159	0.0361469		245076_at	AT2G23170	GH3.3; indole-3-acetic acid amido synthetase	1982.11	0.6893	0.0006	0	Up	blue	63.0726	-0.879418	6.73e-38		246943_at	AT5G25440	protein kinase family protein	2173.88	0.9047	0.0086	0.0006	Up	blue	34.3386	0.848302
Os.17167.1.S1_at	LOC_Os06g03540	oligopeptide transporter, putative, expressed	3302.23	1.6046	0.0099	0.0012	Down	grey	0.000652237	-0.192198	0.0918341		Os.17294.1.S1_a_at	LOC_Os03g29540	ATP-dependent protease, putative, expressed	3790.23	0.8012	0.0017	0.0002	Down	blue	8.54168	-0.338453	1.73e-07		260007_at	AT1G67870	glycine-rich protein	2174.17	0.6861	0.0027	0.0001	Up	turquoise	4.74967	-0.51515	4.51e-09		253815_at	AT4G28250	ATEXPB3 (ARABIDOPSIS THALIANA EXPANSIN B3)	2187.08	0.9037	0.0096	0.0006	Up	turquoise	38.1366	-0.791903
Os.17173.1.S1_at	LOC_Os05g08640	transferase family protein, putative, expressed	1587.84	2.8906	0	0	Down	brown	41.6843	0.707786	4.3e-13		Os.17315.1.S1_at	LOC_Os03g04140	serine acetyltransferase protein, putative, expressed	3866.28	1.0281	0.0028	0.0003	Down	turquoise	22.4418	0.932746	1.17e-101		260556_at	AT2G43620	chitinase, putative	2100.15	0.6834	0.0016	0.0001	Up	grey	0.0470488	-0.0721489	0.445556		249777_at	AT5G24210	lipase class 3 family protein	1945.19	0.9034	0.0012	0.0001	Up	blue	46.5345	0.87613
Os.17177.1.S1_at	LOC_Os02g36940	uncharacterized Cys-rich domain containing protein, putative, expressed	3104.32	2.1836	0.0049	0.0005	Down	yellow	11.9948	0.676695	1.04e-11		Os.17316.1.S1_at	LOC_Os04g49194	naringenin,2-oxoglutarate 3-dioxygenase, putative, expressed	2119.83	0.6252	0	0	Up	grey	0.109909	-0.115435	0.0826697		261037_at	AT1G17420	LOX3; electron carrier/ iron ion binding / lipoxygenase/ metal ion binding / oxidoreductase, acting on single donors with incorporation of molecular oxygen, incorporation of two atoms of oxygen	1249.81	0.6822	0	0	Up	green	4.56333	0.915078	5.52e-46		247189_at	AT5G65390	AGP7	1398.15	0.9026	0	0	Down	pink	0.345722	-0.570684
Os.17180.1.S1_at	LOC_Os08g43390	cytochrome P450, putative, expressed	1714.53	2.8198	0	0	Down	blue	15.5193	-0.602022	5.54e-09		Os.17323.2.S1_at	LOC_Os02g48190	expressed protein	2025.02	0.5893	0	0	Up	magenta	2.90637	0.199247	0.00256398		253998_at	AT4G26010	peroxidase, putative	2104.75	0.6803	0.0014	0	Down	turquoise	161.496	0.977862	6.31e-78		259749_at	AT1G71100	RSW10 (RADIAL SWELLING 10); ribose-5-phosphate isomerase	1740.48	0.9023	0.0001	0	Up	brown	2.78873	0.673485
Os.17181.1.S1_at	LOC_Os07g32010	UDP-glucoronosyl and UDP-glucosyl transferase domain containing protein, expressed	2013.71	0.5427	0	0	Up	blue	24.3653	0.625851	8.96e-10		Os.17347.1.S1_at	LOC_Os02g03840	expressed protein	4001.92	1.1133	0.0059	0.0006	Down	turquoise	81.5164	0.89799	3.56e-82		259640_at	AT1G52400	BGLU18 (BETA GLUCOSIDASE 18); catalytic/ cation binding / hydrolase, hydrolyzing O-glycosyl compounds	730.777	0.6796	0	0	Up	turquoise	138.637	-0.954192	1.6e-60		257185_at	AT3G13100	ATMRP7; ATPase, coupled to transmembrane movement of substances	1717	0.9003	0.0001	0	Up	blue	20.1056	0.740833
Os.17182.1.S1_at	LOC_Os03g04570	peptide transporter PTR3-A, putative, expressed	1306.75	3.1971	0	0	Down	turquoise	120.043	0.852187	4.45e-23		Os.17351.1.A1_at	LOC_Os03g22780	DVR, putative, expressed	3463.97	1.4061	0.0003	0	Down	turquoise	167.145	0.765621	5.39e-45		247933_at	AT5G56980	unknown protein	1884.38	0.6774	0.0002	0	Up	blue	24.3704	-0.73171	2.32e-20		266167_at	AT2G38860	YLS5	1567.81	0.8994	0	0	Up	brown	4.92173	0.766998
Os.17189.1.S1_at	LOC_Os05g44070	ras-related protein, putative, expressed	1756.98	2.9196	0	0	Down	brown	125.364	0.891946	6.45e-28		Os.17369.1.S1_a_at	LOC_Os04g37920	FAD binding domain of DNA photolyase domain containing protein, expressed	3778.3	1.2497	0.0017	0.0001	Down	turquoise	184.604	0.945698	8.65e-112		247177_at	AT5G65300	unknown protein	2150.26	0.6752	0.0023	0.0001	Up	brown	9.51939	0.851638	3.33e-33		251419_at	AT3G60470	unknown protein	1757.93	0.8978	0.0002	0	Up	blue	39.6584	0.858391
Os.17199.1.S1_at	LOC_Os07g31650	expressed protein	1848.17	0.4165	0	0	Up	yellow	14.848	-0.789748	8.5e-18		Os.1740.1.S1_at	LOC_Os01g26120	membrane associated DUF588 domain containing protein, putative, expressed	3657.6	1.1461	0.0008	0.0001	Down	turquoise	183.395	0.688986	2.7e-33		251356_at	AT3G61060	AtPP2-A13 (Arabidopsis thaliana phloem protein 2-A13); carbohydrate binding	2115.93	0.6735	0.0015	0	Down	grey	0.443649	0.367625	5.73e-05		251839_at	AT3G54950	PLA IIIA (PATATIN-LIKE PROTEIN 6)	2008.35	0.8977	0.0022	0.0001	Up	turquoise	43.769	-0.842799
Os.17201.1.S1_at	LOC_Os07g38810	lectin receptor-type protein kinase, putative, expressed	2451.82	3.2118	0.0003	0	Down	yellow	17.0654	0.763316	4.49e-16		Os.17414.1.S1_at	LOC_Os07g40930	WD repeat-containing protein 12, putative, expressed	3934.72	0.6922	0.0015	0.0002	Up	blue	155.16	-0.338008	1.8e-07		258005_at	AT3G19390	cysteine proteinase, putative / thiol protease, putative	2164.26	0.6714	0.002	0.0001	Down	turquoise	155.182	0.968961	8.2e-70		248139_at	AT5G54970	unknown protein	1803.76	0.8975	0.0002	0	Up	grey	1.50021	-0.755446
Os.17227.1.S1_at	LOC_Os01g69060	hydrolase, alpha/beta fold family domain containing protein, expressed	3100.7	2.5481	0.0048	0.0005	Down	turquoise	218.707	0.957798	6.73e-43		Os.17435.1.S1_s_at	LOC_Os11g24050	expressed protein	3389.52	1.4804	0.0002	0	Down	turquoise	90.0396	0.67901	4.9e-32		262171_at	AT1G74950	TIFY10B	1953.86	0.6701	0.0005	0	Up	green	3.34255	0.873596	7.99e-37		266464_at	AT2G47800	ATMRP4 (ARABIDOPSIS THALIANA MULTIDRUG RESISTANCE-ASSOCIATED PROTEIN 4); ATPase, coupled to transmembrane movement of substances / folic acid transporter	1920.49	0.8974	0.0008	0	Up	blue	15.9851	0.742108
Os.1723.1.S1_at	LOC_Os01g18220	expressed protein	1371.98	0.1485	0	0	Up	blue	81.0272	0.870683	3.96e-25		Os.17449.1.A1_at	LOC_Os01g69070	auxin efflux carrier component, putative, expressed	2956.02	1.4761	0	0	Down	turquoise	205.231	0.754577	4.8e-43		254300_at	AT4G22780	ACR7; amino acid binding	2347.72	0.664	0.0086	0.0004	Up	blue	34.7523	-0.802733	6.68e-27		256221_at	AT1G56300	DNAJ heat shock N-terminal domain-containing protein	1605.14	0.8968	0.0002	0	Down	yellow	1.24625	-0.429606
Os.17232.1.S1_at	LOC_Os04g51300	peroxidase precursor, putative, expressed	2011.91	2.2495	0	0	Down	turquoise	204.776	0.933403	1.45e-35		Os.17476.1.S1_at	LOC_Os02g48100	DEAD-box ATP-dependent RNA helicase, putative, expressed	3741.57	0.7603	0.0004	0	Up	blue	38.9967	-0.334783	2.39e-07		257053_at	AT3G15210	ERF4 (ETHYLENE RESPONSIVE ELEMENT BINDING FACTOR 4); DNA binding / protein binding / transcription factor/ transcription repressor	1301.07	0.6626	0	0	Up	brown	10.5947	0.892285	1.75e-40		264867_at	AT1G24150	FH4 (FORMIN HOMOLOGUE 4); actin binding / protein binding	1806.94	0.8965	0.0002	0	Up	blue	28.0159	0.776754
Os.17250.1.S1_at	LOC_Os10g33170	POT domain containing peptide transporter, putative, expressed	3013.12	1.965	0.0034	0.0003	Down	red	1.05352	0.514065	1.48e-06		Os.17479.1.S1_at	LOC_Os01g49320	glycosyl hydrolase, putative, expressed	2865.34	0.5687	0	0	Up	blue	10.5437	-0.333952	2.57e-07		266752_at	AT2G47000	ABCB4 (ATP BINDING CASSETTE SUBFAMILY B4); ATPase, coupled to transmembrane movement of substances / xenobiotic-transporting ATPase	2104.92	0.6623	0.0017	0.0001	Up	turquoise	140.699	0.949069	5.25e-58		259058_at	AT3G03470	CYP89A9; electron carrier/ heme binding / iron ion binding / monooxygenase/ oxygen binding	2172.92	0.8963	0.0085	0.0006	Up	grey	0.30901	0.300948
Os.17271.1.S1_at	LOC_Os12g07310	citrate-binding protein precursor, putative, expressed	2104.71	3.1676	0	0	Down	yellow	7.36519	0.713979	2.17e-13		Os.17484.1.S1_at	LOC_Os04g35280	neutral/alkaline invertase, putative, expressed	3914.89	1.2111	0.0037	0.0004	Down	turquoise	196.373	0.659914	9.26e-30		254853_at	AT4G12080	DNA-binding family protein	2248.56	0.6585	0.0046	0.0002	Up	blue	89.8835	-0.927557	1.07e-49		263182_at	AT1G05575	unknown protein	1565.68	0.8958	0	0	Up	blue	8.33577	0.580927
Os.17280.1.A1_at	LOC_Os06g22080	diacylglycerol O-acyltransferase, putative, expressed	3106.26	0.5193	0.0066	0.0005	Up	blue	76.2222	0.858251	1.02e-23		Os.17486.2.A1_at	LOC_Os05g07300	serine/threonine-protein kinase receptor precursor, putative, expressed	3781.24	1.2792	0.0017	0.0001	Down	turquoise	84.3266	0.605921	3.86e-24		248764_at	AT5G47640	NF-YB2 (NUCLEAR FACTOR Y, SUBUNIT B2); transcription factor	2219.09	0.6564	0.004	0.0001	Up	turquoise	42.978	-0.775895	3.77e-24		245251_at	AT4G17615	CBL1 (CALCINEURIN B-LIKE PROTEIN 1); calcium ion binding	2085.64	0.8953	0.0043	0.0002	Up	turquoise	8.06667	-0.555457
Os.17286.1.S1_at	LOC_Os03g21060	No apical meristem protein, putative, expressed	913.359	0.2341	0	0	Up	blue	55.7452	0.788826	9.86e-18		Os.17487.1.S1_at	LOC_Os03g50310	CCT/B-box zinc finger protein, putative, expressed	3952.54	1.3057	0.0045	0.0005	Down	turquoise	209.882	0.561581	2.89e-20		247780_at	AT5G58770	dehydrodolichyl diphosphate synthase, putative / DEDOL-PP synthase, putative	2268.06	0.6524	0.0051	0.0002	Up	turquoise	14.7926	-0.632983	4.16e-14		252200_at	AT3G50280	transferase family protein	1192.07	0.8947	0	0	Up	blue	1.13248	0.371519
Os.17301.1.S1_at	LOC_Os10g39030	homeobox domain containing protein, expressed	1174.37	3.4181	0	0	Down	blue	60.0019	-0.795939	3.09e-18		Os.17496.1.S1_at	LOC_Os12g16080	expressed protein	3566.95	1.2657	0.0004	0	Down	black	38.4716	0.87951	1.65e-74		257536_at	AT3G02800	phosphatase/ phosphoprotein phosphatase/ protein tyrosine phosphatase	2346.32	0.6516	0.0084	0.0004	Up	blue	50.1847	-0.853007	2.06e-33		248981_at	AT5G45110	NPR3 (NPR1-LIKE PROTEIN 3); protein binding	2055.97	0.8942	0.0034	0.0002	Up	blue	21.77	0.799551
Os.17316.1.S1_at	LOC_Os04g49194	naringenin,2-oxoglutarate 3-dioxygenase, putative, expressed	2459.84	2.503	0.0003	0	Down	yellow	12.5021	0.796473	2.83e-18		Os.175.1.S1_at	LOC_Os04g59440	chlorophyll A-B binding protein, putative, expressed	2264.42	1.2037	0	0	Down	turquoise	45.3287	0.541814	1.02e-18		257644_at	AT3G25780	AOC3 (ALLENE OXIDE CYCLASE 3); allene-oxide cyclase	1258.22	0.651	0	0	Up	brown	8.8988	0.811597	6.63e-28		256455_at	AT1G75190	unknown protein	1980.06	0.8933	0.0045	0.0002	Down	brown	0.840033	-0.513796
Os.17323.2.S1_at	LOC_Os02g48190	expressed protein	819.463	0.1543	0	0	Up	blue	60.3259	0.782119	2.83e-17		Os.17501.1.A1_at	LOC_Os09g38410	sialin, putative, expressed	3793.69	1.078	0.0018	0.0002	Down	turquoise	153.037	0.397517	5.16e-10		245119_at	AT2G41640	transferase, transferring glycosyl groups	2284.96	0.6496	0.0056	0.0002	Up	brown	7.13742	0.827894	6.77e-30		249940_at	AT5G22380	anac090 (Arabidopsis NAC domain containing protein 90); transcription factor	1398.18	0.8924	0	0	Up	blue	58.1681	0.945078
Os.17325.1.S1_at	LOC_Os03g03200	hydrolase, alpha/beta fold family protein, putative, expressed	2672.77	1.9777	0.0007	0.0001	Down	turquoise	11.9168	-0.428712	9e-05		Os.17506.1.S1_at	LOC_Os10g32680	expressed protein	2137.27	0.5231	0	0	Up	blue	41.3355	-0.332551	2.91e-07		247109_at	AT5G65870	ATPSK5 (PHYTOSULFOKINE 5 PRECURSOR); growth factor	1727.3	0.6488	0.0001	0	Up	grey	0.470604	-0.353733	0.000113013		253776_at	AT4G28390	AAC3 (ADP/ATP CARRIER 3); ATP:ADP antiporter/ binding	2177.77	0.8924	0.0088	0.0006	Up	blue	2.35858	0.471112
Os.17351.1.A1_at	LOC_Os03g22780	DVR, putative, expressed	2729.89	1.8614	0.001	0.0001	Down	turquoise	228.071	0.960742	4.55e-44		Os.17536.1.S1_at	LOC_Os09g26670	expressed protein	2587.47	1.2707	0	0	Down	turquoise	61.7888	0.897963	3.66e-82		249136_at	AT5G43180	unknown protein	2278.32	0.6473	0.0044	0.0002	Down	turquoise	122.473	0.928431	5.55e-50		246505_at	AT5G16250	unknown protein	2149.86	0.8923	0.007	0.0005	Up	turquoise	13.0406	-0.578502
Os.17356.1.A1_a_at	LOC_Os11g15040	S-adenosyl-L-methionine:benzoic acid/salicylic acid carboxyl methyltransferase, putative, expressed	2400.1	0.6564	0.0002	0	Up	brown	9.06168	-0.524613	8.21e-07		Os.17563.1.S1_at	LOC_Os02g17920	glyoxalase family protein, putative, expressed	2698.03	1.5244	0	0	Down	turquoise	185.975	0.191849	0.00371331		262616_at	AT1G06620	2-oxoglutarate-dependent dioxygenase, putative	1766.83	0.6429	0.0001	0	Up	blue	46.671	-0.832849	1.53e-30		246935_at	AT5G25350	EBF2 (EIN3-BINDING F BOX PROTEIN 2); protein binding	1750.21	0.8916	0.0001	0	Up	turquoise	3.95518	-0.462854
Os.17364.1.S1_at	LOC_Os03g45720	glyoxalase family protein, putative, expressed	2589.9	0.4514	0.0007	0	Up	blue	37.4107	0.701699	8.3e-13		Os.17566.1.S1_at	LOC_Os02g18450	GTP-binding protein typA/bipA, putative, expressed	3954.17	1.2124	0.0046	0.0005	Down	turquoise	223.175	0.35376	4.28e-08		252340_at	AT3G48920	AtMYB45 (myb domain protein 45); DNA binding / transcription factor	2354.98	0.6404	0.0068	0.0003	Down	turquoise	119.934	0.924077	1.34e-48		259979_at	AT1G76600	unknown protein	2033.81	0.8914	0.0028	0.0001	Up	blue	3.68743	0.483014
Os.1740.1.S1_at	LOC_Os01g26120	membrane associated DUF588 domain containing protein, putative, expressed	3088.28	0.4997	0.0062	0.0005	Up	black	9.5226	0.809659	2.88e-19		Os.17601.1.S1_at	LOC_Os08g41470	proteophosphoglycan ppg4, putative, expressed	2675.19	0.5835	0	0	Up	green	10.5372	-0.638003	2.41e-27		258487_at	AT3G02550	LBD41 (LOB DOMAIN-CONTAINING PROTEIN 41)	1870.2	0.6388	0.0002	0	Up	blue	37.5872	-0.792084	9.23e-26		253485_at	AT4G31800	WRKY18; transcription factor	1777.09	0.8914	0.0002	0	Up	brown	4.2838	0.735885
Os.17403.1.S1_a_at	LOC_Os03g42070	cyclin, putative, expressed	2897.35	2.1879	0.0021	0.0002	Down	yellow	10.0142	0.673538	1.41e-11		Os.17609.1.S1_at	LOC_Os08g44300	retrotransposon protein, putative, Ty3-gypsy subclass, expressed	3063.12	1.2707	0	0	Down	turquoise	98.0607	0.196819	0.0028996		264783_at	AT1G08650	PPCK1 (PHOSPHOENOLPYRUVATE CARBOXYLASE KINASE); kinase/ protein serine/threonine kinase	2403.44	0.6365	0.0093	0.0004	Down	grey	0.132644	-0.322928	0.000457797		259403_at	AT1G17745	PGDH (3-PHOSPHOGLYCERATE DEHYDROGENASE); phosphoglycerate dehydrogenase	1570.12	0.8912	0	0	Up	turquoise	11.0384	-0.602683
Os.17405.1.S1_a_at	LOC_Os12g31860	ureide permease, putative, expressed	957.43	0.1959	0	0	Up	blue	20.9726	0.64841	1.38e-10		Os.17623.1.S1_at	LOC_Os07g49310	omega-3 fatty acid desaturase, chloroplast precursor, putative, expressed	2279.89	1.3547	0	0	Down	black	39.2192	0.513062	1.22e-16		259383_at	AT3G16470	JR1	1880.53	0.636	0.0002	0	Up	grey	0.368603	-0.139623	0.138446		252572_at	AT3G45290	MLO3 (MILDEW RESISTANCE LOCUS O 3); calmodulin binding	2066.48	0.8901	0.0036	0.0002	Up	blue	47.3465	0.906681
Os.1741.4.S1_x_at	LOC_Os01g26130	expressed protein	2252.96	0.4471	0.0001	0	Up	green	17.8333	0.869059	6.16e-25		Os.17629.1.A1_at	LOC_Os08g23150	indole-3-glycerol phosphate synthase, chloroplast precursor, putative, expressed	3178.09	0.4939	0	0	Up	blue	80.1736	-0.332141	3.01e-07		260693_at	AT1G32450	NRT1.5 (NITRATE TRANSPORTER 1.5); nitrate transmembrane transporter/ transporter	1467.35	0.6345	0	0	Down	turquoise	140.818	0.955651	2.71e-61		256576_at	AT3G28210	PMZ; zinc ion binding	1140.17	0.8863	0	0	Up	brown	5.82145	0.768121
Os.17419.1.S1_at	LOC_Os10g09850	EF hand family protein, putative, expressed	619.222	0.2909	0	0	Up	blue	43.2631	0.742381	7.34e-15		Os.17644.1.S1_at	LOC_Os08g10550	potassium transporter, putative, expressed	4236.54	0.6981	0.0087	0.0011	Up	red	4.65593	-0.442191	2.77e-12		261033_at	AT1G17380	JAZ5 (JASMONATE-ZIM-DOMAIN PROTEIN 5)	1324.02	0.6338	0	0	Up	green	5.72352	0.964243	1.99e-66		245840_at	AT1G58420	protein_coding	1973.85	0.8862	0.0017	0.0001	Up	blue	21.0007	0.758484
Os.17420.1.S1_at	LOC_Os06g46366	zinc finger, C3HC4 type, domain containing protein, expressed	2626.21	0.5336	0.0008	0.0001	Up	blue	54.6588	0.800394	1.46e-18		Os.17652.1.S1_s_at	LOC_Os03g43720	transporter family protein, putative, expressed	2378.63	1.0883	0	0	Down	blue	10.1113	-0.331432	3.2e-07		265053_at	AT1G52000	jacalin lectin family protein	1889.45	0.6326	0.0003	0	Up	turquoise	61.5363	-0.827085	8.6e-30		253414_at	AT4G33050	EDA39 (embryo sac development arrest 39); calmodulin binding	1283.29	0.8859	0	0	Up	blue	28.7535	0.811647
Os.17433.1.S1_at	LOC_Os09g33690	Os9bglu32 - beta-glucosidase homologue, similar to G. max hydroxyisourate hydrolase, expressed	2668.18	0.3933	0.001	0.0001	Up	brown	25.3909	-0.660712	4.63e-11		Os.17677.1.S1_at	LOC_Os06g03810	expressed protein	2013.63	0.47	0	0	Up	red	7.07587	-0.552756	1.46e-19		264708_at	AT1G09740	ethylene-responsive protein, putative	2290.45	0.6318	0.0047	0.0002	Down	blue	92.4056	-0.936847	6.36e-53		264211_at	AT1G22770	GI (GIGANTEA)	1902.03	0.8857	0.0026	0.0001	Down	blue	26.4839	-0.81053
[truncated: 2,539 more rows]
[truncated: 1 more columns]

## Sheet: Table S3
Table S3: Orthologous DEGs between rice and Arabidopsis
TAIR ID	TAIR annotation	MSU ID	MSU annotation	AD	AB	RD	RB
[truncated: 642 more rows]

## Sheet: Table S4
Table S4: List of significant GO terms
[truncated: 625 more rows]

[truncated: 8 more sheets: Table S5, Table S6, Table S7, Table S8, Table S9, Table S10, Table S11, Table S12]
